# Supplementary material for: catena-Poly[[trans-bis­(cyclo­hexane-1,2-diamine-κ2 N,N)cadmium]-μ-iodido-(diiodidocadmium)-μ-iodido]
Source: Acta Crystallogr Sect E Struct Rep Online. 2012 Jun 13;68(Pt 7):m889. doi: 10.1107/S1600536812024828 (PMC3393164; doi:10.1107/S1600536812024828)
Supplement: Supplementary file 1 [file e-68-0m889-sup1.cif]

##############################################################################
#                                                                            #
# This CIF contains the data in a paper accepted for publication in          #
# Acta Crystallographica Section E. It conforms to the requirements of       #
# Notes for Authors for Acta Crystallographica Section E, and has been       #
# peer reviewed under the auspices of the IUCr Commission on Journals.       #
#                                                                            #
# Full details of the Crystallographic Information File format               #
# are given in the paper "The Crystallographic Information File (CIF):       #
# a New Standard Archive File for Crystallography" by S. R. Hall, F. H.      #
# Allen and I. D. Brown [Acta Cryst. (1991), A47, 655-685].                  #
#                                                                            #
# The current version of the core CIF dictionary is obtainable from          #
# ftp://ftp.iucr.org/pub/cif_core.dic.                                       #
#                                                                            #
# Software is freely available for graphical display of the structure(s)     #
# in this CIF. For information consult the CIF software page                 #
# http://www.iucr.org/resources/cif/software.                                #
#                                                                            #
# This file may be used for bona fide research purposes within the           #
# scientific community so long as proper attribution is given to the journal # 
# article from which it was obtained.                                        #
#                                                                            #
##############################################################################
data_global
_audit_creation_method     'form.cif (version 2.0)'
_journal_data_validation_number     ?
_journal_date_recd_electronic     2012-04-25
_journal_date_accepted     2012-05-31
_journal_name_full     'Acta Crystallographica, Section E'
_journal_year     2012
_journal_volume     68
_journal_issue      7
_journal_page_first     m889
_journal_page_last     m889
_journal_paper_category     QM
_journal_paper_doi     10.1107/S1600536812024828
_journal_coeditor_code     LH5467
_publ_contact_author_name     'Prof. Zhou, Cheng-He'
_publ_contact_author_address
;
Laboratory of Bioorganic & Medicinal Chemistry
School of Chemistry and Chemical Engineering
Southwest University
Chongqing 400715,
People's Republic of China
;
_publ_contact_author_email     'zhouch@swu.edu.cn'
_publ_contact_author_fax     '0086-023-68254967'
_publ_contact_author_phone     '0086-023-68254967'
_publ_section_title
;\
<i>catena</i>-Poly[[<i>trans</i>-bis(cyclohexane-1,2-diamine-\k^2^<i>N</i>,\
<i>N</i>)cadmium]-\m-iodido-(diiodidocadmium)-\m-iodido]
;
loop_
    _publ_author_name
    _publ_author_footnote
    _publ_author_address
    ' Cui, Sheng-Feng' .
;
Laboratory of Bioorganic and Medicinal Chemistry
School of Chemistry and Chemical Engineering
Southwest University
Chongqing 400715,
People's Republic of China
;
    ' Wen, Qin-Mei' .
;
Laboratory of Bioorganic and Medicinal Chemistry
School of Chemistry and Chemical Engineering
Southwest University
Chongqing 400715,
People's Republic of China
;
    'Zhou, Cheng-He' .
;
Laboratory of Bioorganic and Medicinal Chemistry
School of Chemistry and Chemical Engineering
Southwest University
Chongqing 400715,
People's Republic of China
;
_publ_section_synopsis     .
data_I
_audit_creation_method     SHELXL-97
_chemical_name_systematic
;
<i>catena</i>-Poly[[<i>trans</i>-bis(cyclohexane-1,2-diamine-
\k^2^<i>N</i>,<i>N</i>)cadmium]-\m-iodido-(diiodidocadmium)-\m-iodido]
;
_chemical_name_common     ?
_chemical_formula_moiety     'C12 H28 Cd2 I4 N4'
_chemical_formula_sum     'C12 H28 Cd2 I4 N4'
_chemical_formula_iupac     '[Cd2 I4 (C6 H14 N2)2]'
_chemical_formula_weight     960.78
_chemical_melting_point     ?
_symmetry_cell_setting     monoclinic
_symmetry_space_group_name_H-M     'P 21'
_symmetry_space_group_name_Hall     'P 2yb'
loop_
    _symmetry_equiv_pos_as_xyz
    'x, y, z'
    '-x, y+1/2, -z'
_cell_length_a     9.6627(5)
_cell_length_b     12.1821(7)
_cell_length_c     10.9665(6)
_cell_angle_alpha     90.00
_cell_angle_beta     109.5840(10)
_cell_angle_gamma     90.00
_cell_volume     1216.21(12)
_cell_formula_units_Z     2
_cell_measurement_reflns_used     2403
_cell_measurement_theta_min     2.0
_cell_measurement_theta_max     26.0
_cell_measurement_temperature     296(2)
_exptl_crystal_description     block
_exptl_crystal_colour     colorless
_exptl_crystal_size_max     0.35
_exptl_crystal_size_mid     0.33
_exptl_crystal_size_min     0.32
_exptl_crystal_density_diffrn     2.624
_exptl_crystal_density_meas     ?
_exptl_crystal_density_method     'not measured'
_exptl_crystal_F_000     872
_exptl_absorpt_coefficient_mu     6.827
_exptl_absorpt_correction_type     multi-scan
_exptl_absorpt_process_details     '(SADABS; Bruker, 2009)'
_exptl_absorpt_correction_T_min     0.1985
_exptl_absorpt_correction_T_max     0.2186
_exptl_special_details
;
;
_diffrn_ambient_temperature     296(2)
_diffrn_radiation_type     MoK\a
_diffrn_radiation_wavelength     0.71073
_diffrn_radiation_source     'fine-focus sealed tube'
_diffrn_radiation_monochromator     graphite
_diffrn_measurement_device_type     'Bruker SMART APEXII CCD'
_diffrn_measurement_method     '\f and \w scans'
_diffrn_detector_area_resol_mean     ?
_diffrn_reflns_number     9784
_diffrn_reflns_av_R_equivalents     0.0264
_diffrn_reflns_av_sigmaI/netI     0.0349
_diffrn_reflns_theta_min     1.97
_diffrn_reflns_theta_max     25.99
_diffrn_reflns_theta_full     25.99
_diffrn_measured_fraction_theta_max     0.964
_diffrn_measured_fraction_theta_full     0.964
_diffrn_reflns_limit_h_min     -11
_diffrn_reflns_limit_h_max     11
_diffrn_reflns_limit_k_min     -14
_diffrn_reflns_limit_k_max     14
_diffrn_reflns_limit_l_min     -13
_diffrn_reflns_limit_l_max     12
_diffrn_standards_number     ?
_diffrn_standards_interval_count     ?
_diffrn_standards_interval_time     ?
_diffrn_standards_decay_%     ?
_refine_special_details
;
 Refinement of F^2^ against ALL reflections.  The weighted R-factor wR and
 goodness of fit S are based on F^2^, conventional R-factors R are based
 on F, with F set to zero for negative F^2^. The threshold expression of
 F^2^ > 2sigma(F^2^) is used only for calculating R-factors(gt) etc. and is
 not relevant to the choice of reflections for refinement.  R-factors based
 on F^2^ are statistically about twice as large as those based on F, and R-
 factors based on ALL data will be even larger.
;
_reflns_number_total     4039
_reflns_number_gt     3967
_reflns_threshold_expression     I>2\s(I)
_refine_ls_structure_factor_coef     Fsqd
_refine_ls_matrix_type     full
_refine_ls_R_factor_all     0.0219
_refine_ls_R_factor_gt     0.0214
_refine_ls_wR_factor_gt     0.0495
_refine_ls_wR_factor_ref     0.0497
_refine_ls_goodness_of_fit_ref     1.032
_refine_ls_restrained_S_all     1.032
_refine_ls_number_reflns     4039
_refine_ls_number_parameters     201
_refine_ls_number_restraints     1
_refine_ls_hydrogen_treatment     constr
_refine_ls_weighting_scheme     calc
_refine_ls_weighting_details
         'calc w=1/[\s^2^(Fo^2^)+(0.0249P)^2^+0.0879P] where P=(Fo^2^+2Fc^2^)/3'
_atom_sites_solution_hydrogens     geom
_atom_sites_solution_primary     direct
_atom_sites_solution_secondary     difmap
_refine_ls_shift/su_max     0.002
_refine_ls_shift/su_mean     0.000
_refine_diff_density_max     0.857
_refine_diff_density_min     -0.619
_refine_ls_extinction_method     'SHELXL97 (Sheldrick, 2008)'
_refine_ls_extinction_coef     0.0054(2)
_refine_ls_extinction_expression
                                  'Fc^*^=kFc[1+0.001xFc^2^\l^3^/sin(2\q)]^-1/4^'
_refine_ls_abs_structure_details     'Flack (1983), 1626 Friedel pairs'
_refine_ls_abs_structure_Flack     0.03(2)
loop_
    _atom_type_symbol
    _atom_type_description
    _atom_type_scat_dispersion_real
    _atom_type_scat_dispersion_imag
    _atom_type_scat_source
    'C' 'C' 0.0033 0.0016
                         'International Tables Vol C Tables 4.2.6.8 and 6.1.1.4'
    'H' 'H' 0.0000 0.0000
                         'International Tables Vol C Tables 4.2.6.8 and 6.1.1.4'
    'N' 'N' 0.0061 0.0033
                         'International Tables Vol C Tables 4.2.6.8 and 6.1.1.4'
    'Cd' 'Cd' -0.8075 1.2024
                         'International Tables Vol C Tables 4.2.6.8 and 6.1.1.4'
    'I' 'I' -0.4742 1.8119
                         'International Tables Vol C Tables 4.2.6.8 and 6.1.1.4'
_computing_data_collection     'APEX2 (Bruker, 2009)'
_computing_cell_refinement     'SAINT (Bruker, 2009)'
_computing_data_reduction     'SAINT (Bruker, 2009)'
_computing_structure_solution     'SHELXS97 (Sheldrick, 2008)'
_computing_structure_refinement     'SHELXL97 (Sheldrick, 2008)'
_computing_molecular_graphics     'SHELXTL (Sheldrick, 2008)'
_computing_publication_material     'SHELXTL (Sheldrick, 2008)'
loop_
    _atom_site_type_symbol
    _atom_site_label
    _atom_site_fract_x
    _atom_site_fract_y
    _atom_site_fract_z
    _atom_site_U_iso_or_equiv
    _atom_site_adp_type
    _atom_site_calc_flag
    _atom_site_refinement_flags
    _atom_site_occupancy
    _atom_site_symmetry_multiplicity
    _atom_site_disorder_assembly
    _atom_site_disorder_group
    C C1 0.2321(6) 0.2128(4) 0.2157(5) 0.0265(11) Uani d . 1 1 . .
    H H1C 0.2580 0.1389 0.1955 0.032 Uiso calc R 1 1 . .
    C C2 0.2491(7) 0.2898(5) 0.1134(6) 0.0381(14) Uani d . 1 1 . .
    H H2C 0.3452 0.2788 0.1057 0.046 Uiso calc R 1 1 . .
    H H2D 0.2444 0.3649 0.1412 0.046 Uiso calc R 1 1 . .
    C C3 0.1322(8) 0.2735(6) -0.0191(6) 0.0480(17) Uani d . 1 1 . .
    H H3C 0.1428 0.3297 -0.0780 0.058 Uiso calc R 1 1 . .
    H H3D 0.1458 0.2026 -0.0536 0.058 Uiso calc R 1 1 . .
    C C4 -0.0207(8) 0.2797(6) -0.0097(6) 0.0482(17) Uani d . 1 1 . .
    H H4C -0.0368 0.3518 0.0205 0.058 Uiso calc R 1 1 . .
    H H4D -0.0936 0.2678 -0.0943 0.058 Uiso calc R 1 1 . .
    C C5 -0.0360(7) 0.1927(6) 0.0838(6) 0.0429(15) Uani d . 1 1 . .
    H H5A -0.0220 0.1209 0.0516 0.051 Uiso calc R 1 1 . .
    H H5B -0.1347 0.1955 0.0879 0.051 Uiso calc R 1 1 . .
    C C6 0.0746(6) 0.2081(5) 0.2196(5) 0.0268(11) Uani d . 1 1 . .
    H H6A 0.0539 0.2790 0.2521 0.032 Uiso calc R 1 1 . .
    C C7 0.4059(6) 0.1103(4) 0.8002(5) 0.0257(11) Uani d . 1 1 . .
    H H7A 0.3415 0.1640 0.8209 0.031 Uiso calc R 1 1 . .
    C C8 0.5348(7) 0.0864(5) 0.9240(6) 0.0352(14) Uani d . 1 1 . .
    H H8A 0.6038 0.0383 0.9032 0.042 Uiso calc R 1 1 . .
    H H8B 0.5853 0.1546 0.9570 0.042 Uiso calc R 1 1 . .
    C C9 0.4876(7) 0.0330(6) 1.0288(6) 0.0405(15) Uani d . 1 1 . .
    H H9A 0.4309 0.0853 1.0594 0.049 Uiso calc R 1 1 . .
    H H9B 0.5741 0.0137 1.1012 0.049 Uiso calc R 1 1 . .
    C C10 0.3952(7) -0.0700(5) 0.9800(6) 0.0376(14) Uani d . 1 1 . .
    H H10A 0.4557 -0.1267 0.9614 0.045 Uiso calc R 1 1 . .
    H H10B 0.3588 -0.0973 1.0467 0.045 Uiso calc R 1 1 . .
    C C11 0.2670(7) -0.0446(4) 0.8590(6) 0.0303(12) Uani d . 1 1 . .
    H H11A 0.2011 0.0062 0.8802 0.036 Uiso calc R 1 1 . .
    H H11B 0.2129 -0.1116 0.8268 0.036 Uiso calc R 1 1 . .
    C C12 0.3179(6) 0.0057(4) 0.7529(5) 0.0254(11) Uani d . 1 1 . .
    H H12A 0.3831 -0.0474 0.7327 0.030 Uiso calc R 1 1 . .
    N N1 0.3315(5) 0.2411(4) 0.3470(4) 0.0278(10) Uani d . 1 1 . .
    H H1A 0.3260 0.3136 0.3606 0.033 Uiso calc R 1 1 . .
    H H1B 0.4247 0.2252 0.3537 0.033 Uiso calc R 1 1 . .
    N N2 0.0665(5) 0.1242(4) 0.3116(5) 0.0325(11) Uani d . 1 1 . .
    H H2A 0.0675 0.0570 0.2778 0.039 Uiso calc R 1 1 . .
    H H2B -0.0175 0.1316 0.3294 0.039 Uiso calc R 1 1 . .
    N N3 0.4548(5) 0.1568(4) 0.6965(4) 0.0283(10) Uani d . 1 1 . .
    H H3A 0.5339 0.1198 0.6928 0.034 Uiso calc R 1 1 . .
    H H3B 0.4804 0.2276 0.7141 0.034 Uiso calc R 1 1 . .
    N N4 0.1941(5) 0.0265(4) 0.6327(4) 0.0272(10) Uani d . 1 1 . .
    H H4A 0.1189 0.0565 0.6519 0.033 Uiso calc R 1 1 . .
    H H4B 0.1632 -0.0373 0.5911 0.033 Uiso calc R 1 1 . .
    Cd Cd1 0.26771(5) 0.14437(4) 0.50053(4) 0.03445(11) Uani d . 1 1 . .
    Cd Cd2 0.29638(4) 0.51532(3) 0.54349(4) 0.02758(10) Uani d . 1 1 . .
    I I1 0.13000(4) 0.34667(3) 0.60022(4) 0.02942(10) Uani d . 1 1 . .
    I I2 0.58302(4) 0.43699(3) 0.59181(4) 0.02991(10) Uani d . 1 1 . .
    I I3 0.16270(4) 0.56236(3) 0.28416(4) 0.03520(10) Uani d . 1 1 . .
    I I4 0.29511(4) 0.70585(3) 0.67547(4) 0.03244(10) Uani d . 1 1 . .
loop_
    _atom_site_aniso_label
    _atom_site_aniso_U_11
    _atom_site_aniso_U_22
    _atom_site_aniso_U_33
    _atom_site_aniso_U_12
    _atom_site_aniso_U_13
    _atom_site_aniso_U_23
    C1 0.028(3) 0.028(3) 0.027(3) 0.005(2) 0.013(2) -0.003(2)
    C2 0.046(4) 0.036(3) 0.040(3) 0.007(3) 0.024(3) 0.007(3)
    C3 0.069(5) 0.047(4) 0.033(3) 0.005(3) 0.024(3) 0.004(3)
    C4 0.056(4) 0.050(4) 0.030(3) 0.014(3) 0.004(3) -0.005(3)
    C5 0.035(3) 0.058(4) 0.028(3) 0.005(3) 0.001(3) -0.009(3)
    C6 0.028(3) 0.029(3) 0.023(3) 0.005(2) 0.007(2) -0.003(2)
    C7 0.023(3) 0.028(3) 0.027(3) 0.002(2) 0.010(2) -0.004(2)
    C8 0.037(3) 0.033(3) 0.031(3) 0.000(2) 0.006(3) -0.009(2)
    C9 0.041(4) 0.050(4) 0.028(3) 0.004(3) 0.009(3) 0.001(3)
    C10 0.048(4) 0.035(3) 0.037(3) 0.006(3) 0.024(3) 0.006(3)
    C11 0.040(3) 0.025(3) 0.032(3) 0.000(2) 0.021(3) -0.002(2)
    C12 0.031(3) 0.022(3) 0.026(3) -0.001(2) 0.012(2) -0.004(2)
    N1 0.019(2) 0.029(2) 0.035(3) -0.0024(18) 0.008(2) -0.0027(19)
    N2 0.021(2) 0.038(3) 0.038(3) -0.0028(19) 0.010(2) -0.001(2)
    N3 0.021(2) 0.031(2) 0.033(3) -0.0003(18) 0.0095(19) 0.002(2)
    N4 0.021(2) 0.031(2) 0.031(2) -0.0069(18) 0.0106(19) -0.0069(19)
    Cd1 0.0276(2) 0.0449(2) 0.0285(2) -0.00507(18) 0.00643(17) 0.00808(18)
    Cd2 0.0274(2) 0.0250(2) 0.0318(2) -0.00032(15) 0.01194(17) -0.00169(16)
    I1 0.02921(19) 0.02459(18) 0.0380(2) 0.00129(13) 0.01589(16) 0.00353(14)
    I2 0.02389(19) 0.02559(18) 0.0414(2) -0.00116(13) 0.01243(15) -0.00022(15)
    I3 0.0283(2) 0.0457(2) 0.0310(2) -0.00090(16) 0.00928(16) 0.00441(16)
    I4 0.02979(19) 0.02561(18) 0.0454(2) -0.00135(14) 0.01721(16) -0.00706(16)
_geom_special_details
;
 All esds (except the esd in the dihedral angle between two l.s. planes)
 are estimated using the full covariance matrix.  The cell esds are taken
 into account individually in the estimation of esds in distances, angles
 and torsion angles; correlations between esds in cell parameters are only
 used when they are defined by crystal symmetry.  An approximate (isotropic)
 treatment of cell esds is used for estimating esds involving l.s. planes.
;
loop_
    _geom_bond_atom_site_label_1
    _geom_bond_atom_site_label_2
    _geom_bond_site_symmetry_2
    _geom_bond_distance
    _geom_bond_publ_flag
    C1 N1 . 1.479(7) ?
    C1 C2 . 1.513(8) ?
    C1 C6 . 1.537(7) ?
    C1 H1C . 0.9800 ?
    C2 C3 . 1.525(9) ?
    C2 H2C . 0.9700 ?
    C2 H2D . 0.9700 ?
    C3 C4 . 1.517(11) ?
    C3 H3C . 0.9700 ?
    C3 H3D . 0.9700 ?
    C4 C5 . 1.515(10) ?
    C4 H4C . 0.9700 ?
    C4 H4D . 0.9700 ?
    C5 C6 . 1.526(7) ?
    C5 H5A . 0.9700 ?
    C5 H5B . 0.9700 ?
    C6 N2 . 1.457(7) ?
    C6 H6A . 0.9800 ?
    C7 N3 . 1.483(7) ?
    C7 C12 . 1.523(7) ?
    C7 C8 . 1.532(8) ?
    C7 H7A . 0.9800 ?
    C8 C9 . 1.517(9) ?
    C8 H8A . 0.9700 ?
    C8 H8B . 0.9700 ?
    C9 C10 . 1.529(9) ?
    C9 H9A . 0.9700 ?
    C9 H9B . 0.9700 ?
    C10 C11 . 1.513(9) ?
    C10 H10A . 0.9700 ?
    C10 H10B . 0.9700 ?
    C11 C12 . 1.535(8) ?
    C11 H11A . 0.9700 ?
    C11 H11B . 0.9700 ?
    C12 N4 . 1.474(7) ?
    C12 H12A . 0.9800 ?
    N1 Cd1 . 2.302(5) ?
    N1 H1A . 0.9000 ?
    N1 H1B . 0.9000 ?
    N2 Cd1 . 2.331(5) ?
    N2 H2A . 0.9000 ?
    N2 H2B . 0.9000 ?
    N3 Cd1 . 2.303(4) ?
    N3 H3A . 0.9000 ?
    N3 H3B . 0.9000 ?
    N4 Cd1 . 2.315(5) ?
    N4 H4A . 0.9000 ?
    N4 H4B . 0.9000 ?
    Cd1 I1 . 3.1646(6) ?
    Cd1 I2 2_646 3.2353(6) ?
    Cd2 I4 . 2.7374(5) ?
    Cd2 I3 . 2.7609(6) ?
    Cd2 I1 . 2.8041(5) ?
    Cd2 I2 . 2.8070(5) ?
    I2 Cd1 2_656 3.2353(6) ?
loop_
    _geom_angle_atom_site_label_1
    _geom_angle_atom_site_label_2
    _geom_angle_atom_site_label_3
    _geom_angle_site_symmetry_1
    _geom_angle_site_symmetry_3
    _geom_angle
    _geom_angle_publ_flag
    N1 C1 C2 . . 112.4(5) ?
    N1 C1 C6 . . 107.9(4) ?
    C2 C1 C6 . . 113.4(5) ?
    N1 C1 H1C . . 107.6 ?
    C2 C1 H1C . . 107.6 ?
    C6 C1 H1C . . 107.6 ?
    C1 C2 C3 . . 113.3(5) ?
    C1 C2 H2C . . 108.9 ?
    C3 C2 H2C . . 108.9 ?
    C1 C2 H2D . . 108.9 ?
    C3 C2 H2D . . 108.9 ?
    H2C C2 H2D . . 107.7 ?
    C4 C3 C2 . . 110.9(5) ?
    C4 C3 H3C . . 109.5 ?
    C2 C3 H3C . . 109.5 ?
    C4 C3 H3D . . 109.5 ?
    C2 C3 H3D . . 109.5 ?
    H3C C3 H3D . . 108.1 ?
    C5 C4 C3 . . 109.3(5) ?
    C5 C4 H4C . . 109.8 ?
    C3 C4 H4C . . 109.8 ?
    C5 C4 H4D . . 109.8 ?
    C3 C4 H4D . . 109.8 ?
    H4C C4 H4D . . 108.3 ?
    C4 C5 C6 . . 112.3(5) ?
    C4 C5 H5A . . 109.2 ?
    C6 C5 H5A . . 109.2 ?
    C4 C5 H5B . . 109.2 ?
    C6 C5 H5B . . 109.2 ?
    H5A C5 H5B . . 107.9 ?
    N2 C6 C5 . . 114.0(5) ?
    N2 C6 C1 . . 109.2(4) ?
    C5 C6 C1 . . 110.7(5) ?
    N2 C6 H6A . . 107.6 ?
    C5 C6 H6A . . 107.6 ?
    C1 C6 H6A . . 107.6 ?
    N3 C7 C12 . . 110.1(4) ?
    N3 C7 C8 . . 112.3(4) ?
    C12 C7 C8 . . 109.8(4) ?
    N3 C7 H7A . . 108.2 ?
    C12 C7 H7A . . 108.2 ?
    C8 C7 H7A . . 108.2 ?
    C9 C8 C7 . . 113.0(5) ?
    C9 C8 H8A . . 109.0 ?
    C7 C8 H8A . . 109.0 ?
    C9 C8 H8B . . 109.0 ?
    C7 C8 H8B . . 109.0 ?
    H8A C8 H8B . . 107.8 ?
    C8 C9 C10 . . 112.1(5) ?
    C8 C9 H9A . . 109.2 ?
    C10 C9 H9A . . 109.2 ?
    C8 C9 H9B . . 109.2 ?
    C10 C9 H9B . . 109.2 ?
    H9A C9 H9B . . 107.9 ?
    C11 C10 C9 . . 110.4(5) ?
    C11 C10 H10A . . 109.6 ?
    C9 C10 H10A . . 109.6 ?
    C11 C10 H10B . . 109.6 ?
    C9 C10 H10B . . 109.6 ?
    H10A C10 H10B . . 108.1 ?
    C10 C11 C12 . . 111.8(5) ?
    C10 C11 H11A . . 109.3 ?
    C12 C11 H11A . . 109.3 ?
    C10 C11 H11B . . 109.3 ?
    C12 C11 H11B . . 109.3 ?
    H11A C11 H11B . . 107.9 ?
    N4 C12 C7 . . 110.7(4) ?
    N4 C12 C11 . . 112.1(4) ?
    C7 C12 C11 . . 111.1(4) ?
    N4 C12 H12A . . 107.6 ?
    C7 C12 H12A . . 107.6 ?
    C11 C12 H12A . . 107.6 ?
    C1 N1 Cd1 . . 110.3(3) ?
    C1 N1 H1A . . 109.6 ?
    Cd1 N1 H1A . . 109.6 ?
    C1 N1 H1B . . 109.6 ?
    Cd1 N1 H1B . . 109.6 ?
    H1A N1 H1B . . 108.1 ?
    C6 N2 Cd1 . . 108.6(3) ?
    C6 N2 H2A . . 110.0 ?
    Cd1 N2 H2A . . 110.0 ?
    C6 N2 H2B . . 110.0 ?
    Cd1 N2 H2B . . 110.0 ?
    H2A N2 H2B . . 108.3 ?
    C7 N3 Cd1 . . 109.8(3) ?
    C7 N3 H3A . . 109.7 ?
    Cd1 N3 H3A . . 109.7 ?
    C7 N3 H3B . . 109.7 ?
    Cd1 N3 H3B . . 109.7 ?
    H3A N3 H3B . . 108.2 ?
    C12 N4 Cd1 . . 109.8(3) ?
    C12 N4 H4A . . 109.7 ?
    Cd1 N4 H4A . . 109.7 ?
    C12 N4 H4B . . 109.7 ?
    Cd1 N4 H4B . . 109.7 ?
    H4A N4 H4B . . 108.2 ?
    N1 Cd1 N3 . . 109.27(16) ?
    N1 Cd1 N4 . . 171.57(16) ?
    N3 Cd1 N4 . . 76.48(15) ?
    N1 Cd1 N2 . . 75.63(16) ?
    N3 Cd1 N2 . . 175.06(17) ?
    N4 Cd1 N2 . . 98.71(16) ?
    N1 Cd1 I1 . . 95.78(12) ?
    N3 Cd1 I1 . . 85.16(12) ?
    N4 Cd1 I1 . . 90.79(12) ?
    N2 Cd1 I1 . . 93.84(13) ?
    N1 Cd1 I2 . 2_646 85.07(12) ?
    N3 Cd1 I2 . 2_646 92.92(12) ?
    N4 Cd1 I2 . 2_646 88.53(12) ?
    N2 Cd1 I2 . 2_646 88.06(13) ?
    I1 Cd1 I2 . 2_646 178.059(17) ?
    I4 Cd2 I3 . . 106.571(18) ?
    I4 Cd2 I1 . . 113.542(17) ?
    I3 Cd2 I1 . . 105.992(17) ?
    I4 Cd2 I2 . . 111.559(17) ?
    I3 Cd2 I2 . . 110.876(17) ?
    I1 Cd2 I2 . . 108.170(16) ?
    Cd2 I1 Cd1 . . 98.931(15) ?
    Cd2 I2 Cd1 . 2_656 100.991(14) ?
loop_
    _geom_torsion_atom_site_label_1
    _geom_torsion_atom_site_label_2
    _geom_torsion_atom_site_label_3
    _geom_torsion_atom_site_label_4
    _geom_torsion_site_symmetry_1
    _geom_torsion_site_symmetry_2
    _geom_torsion_site_symmetry_3
    _geom_torsion_site_symmetry_4
    _geom_torsion
    _geom_torsion_publ_flag
    N1 C1 C2 C3 . . . . -171.1(5) ?
    C6 C1 C2 C3 . . . . -48.3(7) ?
    C1 C2 C3 C4 . . . . 53.4(7) ?
    C2 C3 C4 C5 . . . . -58.4(7) ?
    C3 C4 C5 C6 . . . . 60.4(7) ?
    C4 C5 C6 N2 . . . . -178.3(5) ?
    C4 C5 C6 C1 . . . . -54.7(7) ?
    N1 C1 C6 N2 . . . . -60.4(5) ?
    C2 C1 C6 N2 . . . . 174.4(4) ?
    N1 C1 C6 C5 . . . . 173.3(5) ?
    C2 C1 C6 C5 . . . . 48.1(6) ?
    N3 C7 C8 C9 . . . . -176.9(5) ?
    C12 C7 C8 C9 . . . . -54.1(6) ?
    C7 C8 C9 C10 . . . . 53.6(7) ?
    C8 C9 C10 C11 . . . . -53.5(7) ?
    C9 C10 C11 C12 . . . . 55.7(6) ?
    N3 C7 C12 N4 . . . . -55.2(5) ?
    C8 C7 C12 N4 . . . . -179.3(4) ?
    N3 C7 C12 C11 . . . . 179.5(4) ?
    C8 C7 C12 C11 . . . . 55.5(6) ?
    C10 C11 C12 N4 . . . . 177.6(4) ?
    C10 C11 C12 C7 . . . . -57.9(6) ?
    C2 C1 N1 Cd1 . . . . 168.5(4) ?
    C6 C1 N1 Cd1 . . . . 42.7(4) ?
    C5 C6 N2 Cd1 . . . . 170.3(4) ?
    C1 C6 N2 Cd1 . . . . 45.9(5) ?
    C12 C7 N3 Cd1 . . . . 41.4(5) ?
    C8 C7 N3 Cd1 . . . . 164.0(3) ?
    C7 C12 N4 Cd1 . . . . 39.5(5) ?
    C11 C12 N4 Cd1 . . . . 164.2(3) ?
    C1 N1 Cd1 N3 . . . . 166.2(3) ?
    C1 N1 Cd1 N4 . . . . 34.1(12) ?
    C1 N1 Cd1 N2 . . . . -14.4(3) ?
    C1 N1 Cd1 I1 . . . . -106.9(3) ?
    C1 N1 Cd1 I2 . . . 2_646 74.8(3) ?
    C7 N3 Cd1 N1 . . . . 171.0(3) ?
    C7 N3 Cd1 N4 . . . . -15.4(3) ?
    C7 N3 Cd1 N2 . . . . -2(2) ?
    C7 N3 Cd1 I1 . . . . 76.6(3) ?
    C7 N3 Cd1 I2 . . . 2_646 -103.2(3) ?
    C12 N4 Cd1 N1 . . . . 120.8(10) ?
    C12 N4 Cd1 N3 . . . . -13.1(3) ?
    C12 N4 Cd1 N2 . . . . 168.1(3) ?
    C12 N4 Cd1 I1 . . . . -97.9(3) ?
    C12 N4 Cd1 I2 . . . 2_646 80.3(3) ?
    C6 N2 Cd1 N1 . . . . -17.3(3) ?
    C6 N2 Cd1 N3 . . . . 156(2) ?
    C6 N2 Cd1 N4 . . . . 169.0(3) ?
    C6 N2 Cd1 I1 . . . . 77.7(3) ?
    C6 N2 Cd1 I2 . . . 2_646 -102.7(3) ?
    I4 Cd2 I1 Cd1 . . . . -161.301(17) ?
    I3 Cd2 I1 Cd1 . . . . 82.052(18) ?
    I2 Cd2 I1 Cd1 . . . . -36.908(19) ?
    N1 Cd1 I1 Cd2 . . . . -28.11(11) ?
    N3 Cd1 I1 Cd2 . . . . 80.81(11) ?
    N4 Cd1 I1 Cd2 . . . . 157.17(11) ?
    N2 Cd1 I1 Cd2 . . . . -104.04(12) ?
    I2 Cd1 I1 Cd2 2_646 . . . 87.7(5) ?
    I4 Cd2 I2 Cd1 . . . 2_656 -57.90(2) ?
    I3 Cd2 I2 Cd1 . . . 2_656 60.712(19) ?
    I1 Cd2 I2 Cd1 . . . 2_656 176.530(16) ?
loop_
    _geom_hbond_atom_site_label_D
    _geom_hbond_atom_site_label_H
    _geom_hbond_atom_site_label_A
    _geom_hbond_site_symmetry_A
    _geom_hbond_distance_DH
    _geom_hbond_distance_HA
    _geom_hbond_distance_DA
    _geom_hbond_angle_DHA
    N1 H1B I4 2_646 0.90 2.84 3.723(4) 167.0
    N2 H2B I4 2_546 0.90 2.81 3.681(5) 161.9
    N3 H3A I3 2_646 0.90 2.94 3.809(4) 162.3
    N4 H4A I3 2_546 0.90 3.03 3.875(5) 157.4
_iucr_refine_instructions_details
;
TITL P in P2(1)
CELL  0.71073   9.6627  12.1821  10.9665   90.000  109.584   90.000
ZERR     2.00   0.0005   0.0007   0.0006    0.000    0.001    0.000
LATT  -1
SYMM  - X, 1/2 + Y, - Z
SFAC  C    H    N    CD   I
UNIT  24   56   8    4    8
MERG   2
OMIT   0.00  52.00
FMAP   2
PLAN   25
MERG 3
ACTA
BOND $H
PLAN 20
SIZE 0.35 0.32 0.33
CONF
EQIV $1 -x+1, y-1/2, -z+1
EQIV $2 -x, y-1/2, -z+1
HTAB  N1 I2
HTAB  N1 I4_$1
HTAB  N2 I4_$2
HTAB  N3 I3_$1
HTAB  N3 I2
HTAB  N4 I3_$2
HTAB  N4 I1_$2
TEMP 23.000
L.S.   8
WGHT      0.0249      0.0879
EXTI    0.000105
FVAR      10.01209   0.35699
MOVE -0.5  0  0  1
C1    1    0.732094    0.212788    0.215730    11.00000    0.02830    0.02766 =
         0.02658   -0.00311    0.01347    0.00481
AFIX  13
H1C   2    0.758010    0.138847    0.195521    11.00000   -1.20000
AFIX   0
C2    1    0.749156    0.289863    0.113404    11.00000    0.04580    0.03597 =
         0.03951    0.00709    0.02350    0.00630
AFIX  23
H2C   2    0.744500    0.364961    0.141172    11.00000   -1.20000
H2D   2    0.845289    0.278827    0.105675    11.00000   -1.20000
AFIX   0
C3    1    0.632203    0.273572   -0.019074    11.00000    0.06925    0.04728 =
         0.03283    0.00366    0.02432    0.00517
AFIX  23
H3C   2    0.645816    0.202613   -0.053557    11.00000   -1.20000
H3D   2    0.642800    0.329709   -0.078053    11.00000   -1.20000
AFIX   0
C4    1    0.479250    0.279764   -0.009641    11.00000    0.05573    0.05018 =
         0.03032   -0.00514    0.00336    0.01462
AFIX  23
H4C   2    0.463211    0.351900    0.020626    11.00000   -1.20000
H4D   2    0.406294    0.267976   -0.094308    11.00000   -1.20000
AFIX   0
C5    1    0.463951    0.192768    0.083772    11.00000    0.03518    0.05777 =
         0.02812   -0.00853    0.00071    0.00470
AFIX  23
H5A   2    0.365284    0.195449    0.087889    11.00000   -1.20000
H5B   2    0.478009    0.120922    0.051621    11.00000   -1.20000
AFIX   0
C6    1    0.574555    0.208156    0.219612    11.00000    0.02760    0.02934 =
         0.02247   -0.00295    0.00714    0.00441
AFIX  13
H6A   2    0.553898    0.279050    0.252108    11.00000   -1.20000
AFIX   0
C7    1    0.905865    0.110336    0.800190    11.00000    0.02329    0.02770 =
         0.02678   -0.00446    0.00964    0.00164
AFIX  13
H7A   2    0.841551    0.164051    0.820881    11.00000   -1.20000
AFIX   0
C8    1    1.034813    0.086377    0.924036    11.00000    0.03724    0.03326 =
         0.03138   -0.00915    0.00618   -0.00023
AFIX  23
H8A   2    1.103861    0.038394    0.903235    11.00000   -1.20000
H8B   2    1.085223    0.154592    0.957100    11.00000   -1.20000
AFIX   0
C9    1    0.987427    0.033000    1.028704    11.00000    0.04083    0.05011 =
         0.02848    0.00076    0.00903    0.00391
AFIX  23
H9A   2    0.930742    0.085268    1.059271    11.00000   -1.20000
H9B   2    1.073927    0.013671    1.101221    11.00000   -1.20000
AFIX   0
C10   1    0.895135   -0.069994    0.980030    11.00000    0.04796    0.03506 =
         0.03686    0.00577    0.02362    0.00592
AFIX  23
H10A  2    0.955711   -0.126646    0.961392    11.00000   -1.20000
H10B  2    0.858791   -0.097342    1.046694    11.00000   -1.20000
AFIX   0
C11   1    0.767017   -0.044552    0.859005    11.00000    0.04001    0.02562 =
         0.03174   -0.00234    0.02089    0.00035
AFIX  23
H11A  2    0.701180    0.006235    0.880227    11.00000   -1.20000
H11B  2    0.712939   -0.111576    0.826757    11.00000   -1.20000
AFIX   0
C12   1    0.817838    0.005712    0.752924    11.00000    0.03057    0.02166 =
         0.02551   -0.00386    0.01182   -0.00126
AFIX  13
H12A  2    0.883113   -0.047464    0.732702    11.00000   -1.20000
AFIX   0
N1    3    0.831476    0.241118    0.346955    11.00000    0.01887    0.02898 =
         0.03470   -0.00272    0.00809   -0.00239
AFIX  23
H1A   2    0.825965    0.313591    0.360590    11.00000   -1.20000
H1B   2    0.924709    0.225192    0.353705    11.00000   -1.20000
AFIX   0
N2    3    0.566467    0.124187    0.311671    11.00000    0.02097    0.03849 =
         0.03831   -0.00133    0.01053   -0.00267
AFIX  23
H2A   2    0.567471    0.057024    0.277789    11.00000   -1.20000
H2B   2    0.482497    0.131526    0.329413    11.00000   -1.20000
AFIX   0
N3    3    0.954730    0.156825    0.696506    11.00000    0.02139    0.03080 =
         0.03279    0.00201    0.00957   -0.00042
AFIX  23
H3A   2    1.033824    0.119814    0.692776    11.00000   -1.20000
H3B   2    0.980429    0.227590    0.714127    11.00000   -1.20000
AFIX   0
N4    3    0.694134    0.026525    0.632721    11.00000    0.02086    0.03090 =
         0.03122   -0.00686    0.01058   -0.00687
AFIX  23
H4A   2    0.618843    0.056511    0.651948    11.00000   -1.20000
H4B   2    0.663193   -0.037250    0.591077    11.00000   -1.20000
AFIX   0
CD1   4    0.767709    0.144364    0.500530    11.00000    0.02758    0.04493 =
         0.02851    0.00808    0.00643   -0.00507
CD2   4    0.796381    0.515325    0.543495    11.00000    0.02738    0.02503 =
         0.03175   -0.00168    0.01194   -0.00031
I1    5    0.629996    0.346672    0.600216    11.00000    0.02918    0.02458 =
         0.03791    0.00352    0.01589    0.00130
I2    5    1.083023    0.436987    0.591812    11.00000    0.02385    0.02557 =
         0.04134   -0.00022    0.01243   -0.00115
I3    5    0.662705    0.562353    0.284155    11.00000    0.02830    0.04566 =
         0.03100    0.00441    0.00926   -0.00089
I4    5    0.795107    0.705845    0.675465    11.00000    0.02975    0.02559 =
         0.04534   -0.00705    0.01721   -0.00134
HKLF    4
REM  P in P2(1)
REM R1 =  0.0214 for   3967 Fo > 4sig(Fo)  and  0.0219 for all   4039 data
REM    201 parameters refined using      1 restraints
END
REM Highest difference peak  0.852,  deepest hole -0.617,  1-sigma level  0.126
Q1    1   1.1578  0.4365  0.5426  11.00000  0.05    0.85
Q2    1   0.8630  0.7149  0.6218  11.00000  0.05    0.81
Q3    1   0.7234  0.7069  0.7218  11.00000  0.05    0.79
Q4    1   0.5736  0.3458  0.6591  11.00000  0.05    0.78
Q5    1   0.7111  0.5613  0.2178  11.00000  0.05    0.76
Q6    1   0.7118  0.3452  0.5539  11.00000  0.05    0.74
Q7    1   0.7340  0.5156  0.5912  11.00000  0.05    0.71
Q8    1   0.6467  0.3409  0.5158  11.00000  0.05    0.69
Q9    1   0.5977  0.5565  0.3311  11.00000  0.05    0.67
Q10   1   0.8715  0.5146  0.4907  11.00000  0.05    0.66
Q11   1   1.0097  0.4388  0.6314  11.00000  0.05    0.66
Q12   1   0.7489  0.1418  0.5797  11.00000  0.05    0.62
Q13   1   0.8303  0.1494  0.4483  11.00000  0.05    0.59
Q14   1   0.7041  0.5170  0.3640  11.00000  0.05    0.58
Q15   1   0.6902  0.6041  0.3599  11.00000  0.05    0.54
Q16   1   0.7701  0.7368  0.5818  11.00000  0.05    0.53
Q17   1   0.7475  0.1003  0.4189  11.00000  0.05    0.44
Q18   1   0.5172  0.4617  0.1477  11.00000  0.05    0.43
Q19   1   0.6683  0.3933  0.6768  11.00000  0.05    0.42
Q20   1   0.8235  0.6458  0.6992  11.00000  0.05    0.42
;
