# Supplementary material for: catena-Poly[[trans-bis­(cyclo­hexane-1,2-diamine-κ2 N,N)cadmium]-μ-iodido-(diiodidocadmium)-μ-iodido]
Source: Acta Crystallogr Sect E Struct Rep Online. 2012 Jun 13;68(Pt 7):m889. doi: 10.1107/S1600536812024828 (PMC3393164; doi:10.1107/S1600536812024828)
Supplement: Supplementary file 2 [file e-68-0m889-Isup2.hkl]

# 
# h,k,l, Fc-squared, Fo-squared, sigma(Fo-squared) and status flag 
# 
data_I
_shelx_title ' P in P2(1)' 
_shelx_refln_list_code          4 
_shelx_F_calc_maximum      334.28 
_exptl_crystal_F_000       872.00 
_reflns_d_resolution_high  0.8108 
 
loop_ 
 _symmetry_equiv_pos_as_xyz 
 'x, y, z' 
 '-x, y+1/2, -z' 
 
_cell_length_a     9.6627 
_cell_length_b    12.1821 
_cell_length_c    10.9665 
_cell_angle_alpha  90.000 
_cell_angle_beta  109.584 
_cell_angle_gamma  90.000 
 
_shelx_F_squared_multiplier     1.000 
 
loop_ 
 _refln_index_h 
 _refln_index_k 
 _refln_index_l 
 _refln_F_squared_calc 
 _refln_F_squared_meas 
 _refln_F_squared_sigma 
 _refln_observed_status 
   2 -14   0      843.68      800.09     64.23 o 
   3 -14   0      688.60      752.24     51.58 o 
   4 -14   0      565.88      652.04     61.35 o 
   1 -13   0      345.95      421.40     29.60 o 
   2 -13   0     3179.17     3052.17     98.84 o 
   3 -13   0     1567.62     1603.50     71.43 o 
   4 -13   0     1481.34     1579.18     73.85 o 
   5 -13   0     1468.17     1506.31     91.90 o 
   0 -12   0     3904.79     3822.79    102.27 o 
   1 -12   0      861.29      930.51     33.82 o 
   2 -12   0      777.14      758.30     36.91 o 
   3 -12   0     1032.86     1017.90     37.89 o 
   4 -12   0     2076.01     2044.67    107.64 o 
   5 -12   0      190.51      191.46     27.03 o 
   6 -12   0      447.16      457.51     51.72 o 
   1 -11   0     3766.09     3923.92     71.39 o 
   2 -11   0     2121.61     2096.55     45.51 o 
   3 -11   0     4916.31     4953.00    108.49 o 
   4 -11   0    10325.93    10157.25    272.43 o 
   5 -11   0     1957.85     1923.99     78.36 o 
   6 -11   0     6089.57     5887.50    179.49 o 
   0 -10   0    10620.46    10678.89    233.48 o 
   1 -10   0     3226.57     3166.40     51.44 o 
   2 -10   0     1255.41     1279.59     31.77 o 
   3 -10   0    11106.22    11171.74    172.52 o 
   4 -10   0     3876.08     3768.01    119.82 o 
   5 -10   0     2618.13     2481.03     91.72 o 
   6 -10   0     1900.97     1727.10    102.60 o 
   7 -10   0     2141.90     1997.71    130.26 o 
   1  -9   0     9283.77     9294.98    124.56 o 
   2  -9   0    18674.24    18910.88    255.64 o 
   3  -9   0     1035.96     1038.58     25.40 o 
   4  -9   0     1294.83     1313.59     55.63 o 
   5  -9   0     6539.29     6350.51    179.87 o 
   6  -9   0     2146.12     2043.74     81.19 o 
   7  -9   0      333.24      356.85     50.46 o 
   8  -9   0     1822.38     1887.44    126.36 o 
   0  -8   0     4878.17     4614.73    176.10 o 
   1  -8   0     2201.39     2281.87     40.17 o 
   2  -8   0     1372.51     1441.24     27.32 o 
   3  -8   0     3891.23     3902.36     63.22 o 
   4  -8   0     7141.86     6891.30    127.17 o 
   5  -8   0     5156.91     5092.61    109.10 o 
   6  -8   0      352.64      298.57     27.86 o 
   7  -8   0     1393.82     1281.04     92.07 o 
   8  -8   0      802.68      803.23     72.42 o 
   9  -8   0      549.83      487.54     60.57 o 
   1  -7   0     5712.05     5723.23     83.91 o 
   2  -7   0     4356.58     4387.70     62.96 o 
   3  -7   0    17391.75    17493.66    237.29 o 
   4  -7   0     2295.27     2366.20     66.03 o 
   5  -7   0      268.00      319.71     20.65 o 
   6  -7   0      371.69      393.03     27.95 o 
   7  -7   0     2530.19     2311.30    107.11 o 
   8  -7   0     1907.48     1929.17    118.87 o 
   9  -7   0     2007.37     1890.89    122.71 o 
   0  -6   0    10775.42    10617.21    667.92 o 
   1  -6   0     5966.46     6056.02    108.67 o 
   2  -6   0    16857.11    17525.01    240.71 o 
   3  -6   0     2084.68     2124.36     55.07 o 
   4  -6   0     2571.32     2701.86     63.14 o 
   5  -6   0    22979.17    23159.61    486.65 o 
   6  -6   0     9973.80     9200.73    237.81 o 
   7  -6   0     1736.72     1667.46    128.76 o 
   8  -6   0     1779.85     1787.50    110.78 o 
   9  -6   0      301.38      251.45     43.03 o 
   1  -5   0    78351.92    82344.09   1342.03 o 
   2  -5   0    13167.55    13734.72    205.05 o 
   3  -5   0     3465.15     3625.47    141.14 o 
   4  -5   0    12156.75    12298.89    291.54 o 
   5  -5   0     1610.12     1917.98    238.31 o 
   6  -5   0    17820.89    16611.98    818.27 o 
   7  -5   0      981.68      943.01     74.16 o 
   8  -5   0    14842.79    14533.57    465.50 o 
   9  -5   0     2784.23     2981.36    148.85 o 
   0  -4   0     1124.75     1190.55     41.60 o 
   1  -4   0    29967.18    31900.19    523.87 o 
   2  -4   0     2787.27     3034.89     75.38 o 
   3  -4   0    32711.77    35094.45    689.04 o 
   4  -4   0     8404.90     8146.28    299.06 o 
   5  -4   0      939.56      929.99     63.59 o 
   6  -4   0    17757.71    17316.94    395.85 o 
   7  -4   0      469.51      519.76     55.71 o 
   8  -4   0     6111.89     6262.26    283.79 o 
   9  -4   0       35.31       59.02     18.96 o 
  10  -4   0     3226.46     3653.19    234.61 o 
   1  -3   0     3627.11     3723.69     73.87 o 
   2  -3   0     2813.04     3185.47    175.68 o 
   3  -3   0    23835.14    22954.98   1290.26 o 
   4  -3   0    20640.83    20544.54    631.05 o 
   5  -3   0     5134.93     5332.14    135.76 o 
   6  -3   0     1178.24     1236.46     49.32 o 
   7  -3   0      578.17      602.44     63.04 o 
   8  -3   0     1169.78     1190.59     51.96 o 
   9  -3   0      500.81      630.77     59.00 o 
  10  -3   0     3532.98     3944.46    372.37 o 
   0  -2   0    15861.32    16979.06    446.96 o 
   1  -2   0     8002.02     8803.42    163.94 o 
   2  -2   0    20759.11    21072.70   1142.28 o 
   3  -2   0     5968.91     6444.53    148.57 o 
   4  -2   0    22468.62    22828.78    491.41 o 
   5  -2   0     9593.73     9803.18    219.12 o 
   6  -2   0     1201.54     1194.80     44.51 o 
   7  -2   0     1028.26     1005.07     57.05 o 
   8  -2   0     3345.24     3298.85     99.78 o 
   9  -2   0     5609.66     5782.80    395.03 o 
  10  -2   0      228.33      178.92     38.85 o 
  11  -2   0     2790.20     2904.19    141.21 o 
   1  -1   0     7436.99     6434.25    274.72 o 
   2  -1   0    39805.63    43217.81   2477.20 o 
   3  -1   0     4708.00     4994.56    114.29 o 
   4  -1   0     3900.37     3982.83     95.95 o 
   5  -1   0    18833.64    18692.23    414.69 o 
   6  -1   0     7510.59     7394.09    173.82 o 
   7  -1   0    11265.47    11070.76    259.52 o 
   8  -1   0     2097.42     2072.72    101.97 o 
   9  -1   0     5280.18     5381.59    188.56 o 
  10  -1   0      459.41      560.66     69.13 o 
  11  -1   0      815.83     1105.19    131.91 o 
   1   0   0     1615.29     1741.37     59.60 o 
   2   0   0    45135.77    49730.27   2511.40 o 
   3   0   0        3.90       36.25     20.40 o 
   4   0   0      426.42      455.68     20.97 o 
   5   0   0    11251.99    11181.13    249.38 o 
   6   0   0      397.36      475.00     52.83 o 
   7   0   0    45035.27    43643.82    932.03 o 
   8   0   0      849.52      770.63     49.65 o 
   9   0   0     4971.42     4771.50    212.38 o 
  10   0   0      503.11      546.72     53.03 o 
  11   0   0      396.12      390.35     82.70 o 
   1   1   0     6473.54     7068.89    171.20 o 
   2   1   0    39798.57    44542.88   1287.54 o 
   3   1   0     4554.74     4847.25    111.06 o 
   4   1   0     3819.97     3806.13     92.58 o 
   5   1   0    19160.47    19456.51    412.54 o 
   6   1   0     7377.00     7119.76    169.88 o 
   7   1   0    11307.90    11306.46    318.22 o 
   8   1   0     2108.28     2013.08     87.23 o 
   9   1   0     5255.21     5301.25    182.92 o 
  10   1   0      450.41      460.24     84.90 o 
   2   2   0    20312.21    21126.87    725.17 o 
   3   2   0     6015.51     6238.18    141.00 o 
   4   2   0    22241.88    22610.64    483.14 o 
   5   2   0     9289.21     9058.15    210.03 o 
   6   2   0     1121.10     1055.51     71.06 o 
   7   2   0     1038.43     1027.05     66.99 o 
   8   2   0     3333.48     3338.85    122.32 o 
   9   2   0     5502.88     5513.31    188.75 o 
  10   2   0      254.95      333.04     40.48 o 
   2   3   0     2924.26     3131.61    129.25 o 
   3   3   0    24041.48    23996.56    497.04 o 
   4   3   0    21154.50    21624.77    450.62 o 
   5   3   0     5192.54     5224.87    123.73 o 
   6   3   0     1271.01     1316.43     56.96 o 
   7   3   0      590.24      590.05     39.29 o 
   8   3   0     1098.72     1034.54     58.69 o 
   9   3   0      482.71      529.64     45.65 o 
  10   3   0     3519.52     3510.19    142.54 o 
   3   4   0    32874.53    33373.50   1276.17 o 
   4   4   0     8348.83     8360.44    183.79 o 
   5   4   0      935.22      955.54     44.25 o 
   6   4   0    17320.77    16962.50    463.25 o 
   7   4   0      462.06      460.11     73.41 o 
   8   4   0     6220.68     5998.74    195.27 o 
   9   4   0       33.44       66.71     22.17 o 
  10   4   0     3397.72     3482.54    140.41 o 
   3   5   0     3547.59     3512.65    100.81 o 
   4   5   0    12465.12    11981.24    280.11 o 
   5   5   0     1799.16     1842.48     70.22 o 
   6   5   0    17926.52    17503.42    459.56 o 
   7   5   0      939.47      943.90     51.41 o 
   8   5   0    14608.86    13895.68    401.85 o 
   9   5   0     2751.75     2724.97    114.83 o 
   3   6   0     2051.51     2235.15    103.10 o 
   4   6   0     2628.44     2666.56     90.79 o 
   5   6   0    22806.48    22766.35    609.05 o 
   6   6   0     9993.56     9843.63    273.76 o 
   7   6   0     1609.16     1616.00     87.46 o 
   8   6   0     1670.03     1697.07     79.86 o 
   9   6   0      291.83      319.04     37.89 o 
   4   7   0     2114.01     2154.10     81.06 o 
   5   7   0      294.43      363.89     29.10 o 
   6   7   0      390.06      414.43     33.41 o 
   7   7   0     2572.08     2551.16     97.81 o 
   8   7   0     1865.34     1861.78     85.63 o 
   9   7   0     1947.45     1932.71     97.88 o 
   4   8   0     7233.45     6999.75    204.21 o 
   5   8   0     5326.48     5153.36    160.88 o 
   6   8   0      366.71      378.91     32.77 o 
   7   8   0     1346.17     1296.99     65.60 o 
   8   8   0      776.09      735.64     50.76 o 
   4   9   0     1343.72     1268.84     96.91 o 
   5   9   0     6476.91     6174.46    192.69 o 
   6   9   0     2280.91     2282.05     90.12 o 
   7   9   0      351.22      362.82     35.72 o 
   8   9   0     1884.26     1983.06     90.18 o 
   4  10   0     3892.27     3730.07    127.16 o 
   5  10   0     2679.68     2632.29     99.43 o 
   6  10   0     1907.95     1913.01     81.91 o 
   7  10   0     2163.71     2047.56     90.90 o 
   4  11   0    10214.74     9936.82    290.98 o 
   5  11   0     1963.33     1867.54     81.92 o 
   6  11   0     6021.04     5836.96    191.97 o 
   7  11   0       41.25       44.27     24.56 o 
   4  12   0     2057.76     1915.56     83.36 o 
   5  12   0      180.65      227.31     29.97 o 
   6  12   0      494.76      468.36     41.18 o 
   4  13   0     1486.36     1532.80     73.63 o 
   5  13   0     1397.88     1516.05     74.70 o 
  -4 -14   1      831.98      866.29     69.05 o 
  -3 -14   1      415.52      444.43     33.89 o 
  -2 -14   1      439.24      433.36     33.13 o 
  -1 -14   1     1477.22     1511.74     80.12 o 
   0 -14   1     3084.56     3186.25    146.98 o 
   1 -14   1      563.77      596.57     71.61 o 
   2 -14   1      434.62      515.72     67.60 o 
  -5 -13   1     2103.87     2231.11    116.99 o 
  -4 -13   1     4209.43     4017.49    144.53 o 
  -3 -13   1      884.41     1000.85     39.73 o 
  -2 -13   1      835.82      890.44     42.54 o 
  -1 -13   1       45.46       41.42     24.21 o 
   0 -13   1       99.49      133.90     22.70 o 
   1 -13   1      107.14      150.67     24.54 o 
   2 -13   1     2389.08     2425.87     91.25 o 
   3 -13   1     3675.84     3623.35    124.65 o 
   4 -13   1      326.05      384.33     35.41 o 
   5 -13   1     1221.03     1173.18     80.91 o 
  -7 -12   1     2416.85     2379.58    127.07 o 
  -6 -12   1      895.40     1032.76     73.36 o 
  -5 -12   1     1887.68     1957.51     81.23 o 
  -4 -12   1     1796.32     1878.24     56.78 o 
  -3 -12   1      295.23      293.57     21.36 o 
  -2 -12   1     3412.89     3445.40     82.80 o 
  -1 -12   1      602.29      633.02     29.50 o 
   0 -12   1     2547.34     2735.99     81.84 o 
   1 -12   1     3776.17     3807.12     79.07 o 
   2 -12   1     1837.67     1990.38     50.80 o 
   3 -12   1     1343.20     1329.72     61.61 o 
   4 -12   1     1710.69     1724.10    127.92 o 
   5 -12   1      805.86      860.63     50.96 o 
  -7 -11   1     2997.13     2981.41    142.33 o 
  -6 -11   1     4524.68     4396.85    143.50 o 
  -5 -11   1      564.70      569.70     40.43 o 
  -4 -11   1     6734.00     6436.67    136.60 o 
  -3 -11   1     1731.76     1715.57     50.56 o 
  -2 -11   1     3261.79     3420.42     80.96 o 
  -1 -11   1     4070.53     4178.17     84.66 o 
   0 -11   1    12763.26    13104.00    186.09 o 
   1 -11   1     5183.96     5360.48     92.34 o 
   2 -11   1     2046.99     2064.14     50.48 o 
   3 -11   1     3975.55     4064.48     90.51 o 
   4 -11   1     2074.05     2033.23     63.99 o 
   5 -11   1     1761.96     1896.91     76.48 o 
   6 -11   1     2493.93     2519.84    149.78 o 
  -7 -10   1     4156.18     3843.52    131.71 o 
  -6 -10   1     2067.65     1946.89     79.65 o 
  -5 -10   1     2993.17     2838.13     99.07 o 
  -4 -10   1     2261.14     2229.71     59.69 o 
  -3 -10   1      671.19      725.88     28.89 o 
  -2 -10   1     3701.37     3583.23     81.91 o 
  -1 -10   1     1257.98     1289.94     35.34 o 
   0 -10   1    10796.34    11133.17    159.14 o 
   1 -10   1     7290.30     7418.39    119.37 o 
   2 -10   1     3520.45     3583.27     61.41 o 
   3 -10   1     7581.04     7544.72    132.85 o 
   4 -10   1      432.88      466.39     25.79 o 
   5 -10   1      585.22      554.74     45.41 o 
   6 -10   1     1475.84     1539.88    106.88 o 
   7 -10   1     2793.80     2753.08    164.82 o 
  -8  -9   1     2955.19     2768.51    165.42 o 
  -7  -9   1     1956.12     1877.48     78.09 o 
  -6  -9   1     2874.50     2648.13     96.79 o 
  -5  -9   1     7924.63     7393.87    205.93 o 
  -4  -9   1      657.83      656.86     27.16 o 
  -3  -9   1      438.71      475.25     26.76 o 
  -2  -9   1     2997.36     3073.10     54.73 o 
  -1  -9   1     2229.00     2292.89     45.67 o 
   0  -9   1     1547.57     1616.41     30.08 o 
   1  -9   1     7269.58     7544.84    111.27 o 
   2  -9   1    19077.99    19295.78    261.85 o 
   3  -9   1      477.10      493.06     21.48 o 
   4  -9   1     1374.51     1370.89     39.56 o 
   5  -9   1     1527.16     1465.13     43.89 o 
   6  -9   1     1079.46     1257.33     78.63 o 
   7  -9   1      365.99      501.29     60.72 o 
   8  -9   1      653.25      685.39     70.05 o 
  -9  -8   1      854.08      795.34     74.45 o 
  -8  -8   1     4058.98     3810.35    194.79 o 
  -7  -8   1       60.73       60.51     67.96 o 
  -6  -8   1      819.31      742.25     48.31 o 
  -5  -8   1     8212.59     7729.67    214.79 o 
  -4  -8   1     3340.10     3303.32     68.24 o 
  -3  -8   1     8064.68     7905.61    113.80 o 
  -2  -8   1     3875.81     3885.23     57.64 o 
  -1  -8   1    12183.37    11899.80    234.85 o 
   0  -8   1       13.84       35.92      7.93 o 
   1  -8   1      111.40      113.64     10.23 o 
   2  -8   1     7073.60     7134.16    104.82 o 
   3  -8   1     2144.08     2182.65     48.90 o 
   4  -8   1    19924.14    20317.50    323.51 o 
   5  -8   1     1366.10     1364.02     66.93 o 
   6  -8   1     3787.93     3741.89    141.67 o 
   7  -8   1      195.72      216.98     32.94 o 
   8  -8   1      183.33      179.28     40.68 o 
   9  -8   1      403.50      537.91     64.78 o 
 -10  -7   1     7702.62     7735.86    352.52 o 
  -9  -7   1      894.69      870.89     77.75 o 
  -8  -7   1     1222.91     1094.95     86.72 o 
  -7  -7   1      619.88      635.15     58.55 o 
  -6  -7   1     6027.45     5771.42    166.80 o 
  -5  -7   1     3764.11     3742.34    176.22 o 
  -4  -7   1      461.07      448.53     15.39 o 
  -3  -7   1    41972.33    42029.30    548.65 o 
  -2  -7   1     1965.46     1967.09     35.77 o 
  -1  -7   1     8243.71     8489.02    122.43 o 
   0  -7   1      548.73      539.88     14.24 o 
   1  -7   1    10139.15    10191.99    141.81 o 
   2  -7   1     5396.16     5453.66     85.97 o 
   3  -7   1     1124.24     1171.78     36.11 o 
   4  -7   1    10474.62    10834.48    182.40 o 
   5  -7   1      601.25      622.20     37.01 o 
   6  -7   1     1439.98     1359.54     65.32 o 
   7  -7   1      332.53      367.41     53.79 o 
   8  -7   1     1373.78     1410.17    163.55 o 
   9  -7   1     1890.58     1872.78    122.60 o 
 -10  -6   1     1153.16     1115.01     89.36 o 
  -9  -6   1      996.72      924.76     78.39 o 
  -8  -6   1     4747.44     4424.35    223.03 o 
  -7  -6   1     2802.13     2708.08    145.96 o 
  -6  -6   1     1183.28     1215.13     63.95 o 
  -5  -6   1    19061.46    18992.70    558.42 o 
  -4  -6   1     1924.29     1950.70     39.09 o 
  -3  -6   1     2662.27     2646.99     50.52 o 
  -2  -6   1    17339.99    17362.96    238.49 o 
  -1  -6   1    32173.36    33415.41    449.29 o 
   0  -6   1    10318.22    10402.32    170.06 o 
   1  -6   1     4528.51     4676.83     77.37 o 
   2  -6   1    13843.94    14220.27    208.51 o 
   3  -6   1      745.72      782.61     26.43 o 
   4  -6   1     9218.27     9179.82    164.51 o 
   5  -6   1    10167.47     9855.06    243.74 o 
   6  -6   1    12928.11    12163.08    458.50 o 
   7  -6   1      950.40      930.20     51.03 o 
   8  -6   1      601.87      598.61     43.78 o 
   9  -6   1      955.32      937.92     71.36 o 
  -9  -5   1     1129.01     1059.77     80.52 o 
  -8  -5   1     4854.79     4796.90    164.67 o 
  -7  -5   1     2430.10     2238.27     94.84 o 
  -6  -5   1    16332.97    15951.24    401.43 o 
  -5  -5   1    17625.12    17379.67    388.27 o 
  -4  -5   1     2878.78     3031.74    114.48 o 
  -3  -5   1     4503.18     4486.77     74.06 o 
  -2  -5   1      132.16      151.38      7.94 o 
  -1  -5   1    36944.61    38447.34    571.81 o 
   0  -5   1     9962.20    10246.37    192.40 o 
   1  -5   1    41028.15    42791.36    703.77 o 
   2  -5   1    18811.12    20097.97    320.93 o 
   3  -5   1     3197.54     3422.68     75.93 o 
   4  -5   1     5306.84     5235.22    141.07 o 
   5  -5   1     3421.86     3294.04    101.53 o 
   6  -5   1     9933.50     9632.22    243.24 o 
   7  -5   1     4406.51     4287.78    130.95 o 
   8  -5   1     9446.77     9275.88    243.01 o 
   9  -5   1     3928.87     4644.98    190.65 o 
  10  -5   1      379.26      431.21     62.11 o 
  -9  -4   1     1151.32     1171.22     69.09 o 
  -8  -4   1     2892.83     2950.29    122.03 o 
  -7  -4   1     8643.31     8699.15    216.57 o 
  -6  -4   1    11308.75    11123.14    312.01 o 
  -5  -4   1      290.35      283.98     17.90 o 
  -4  -4   1     9845.13     9798.12    350.12 o 
  -3  -4   1     1886.00     1977.82     45.81 o 
  -2  -4   1     6449.18     6489.14    119.41 o 
  -1  -4   1     3153.31     3331.25     60.69 o 
   0  -4   1     4342.75     4573.74     89.77 o 
   1  -4   1    40625.13    44265.26    726.34 o 
   2  -4   1     1370.45     1542.96     37.86 o 
   3  -4   1    29333.19    29371.11    805.02 o 
   4  -4   1     1282.37     1395.65    170.45 o 
   5  -4   1     5243.16     5160.18    140.51 o 
   6  -4   1     3066.98     3178.13     98.21 o 
   7  -4   1     2365.05     2327.18     83.25 o 
   8  -4   1     7544.46     7645.90    206.20 o 
   9  -4   1      758.91      861.30     75.43 o 
  10  -4   1     5140.40     5971.67    234.71 o 
 -10  -3   1     3642.10     3927.16    211.79 o 
  -9  -3   1     4737.84     4830.15    140.06 o 
  -8  -3   1      845.23      892.85     44.07 o 
  -7  -3   1     8980.87     9104.80    223.10 o 
  -6  -3   1     3151.07     3285.99     94.63 o 
  -5  -3   1      986.23     1078.16     82.27 o 
  -4  -3   1    14393.72    14041.28    352.00 o 
  -3  -3   1    29861.62    29252.29    926.95 o 
  -2  -3   1    34861.80    37560.20    754.88 o 
  -1  -3   1    24694.23    26993.25    494.68 o 
   0  -3   1    61443.79    65787.25   1069.11 o 
   1  -3   1      587.31      710.27     43.00 o 
   2  -3   1       44.68       34.87      9.44 o 
   3  -3   1    25304.77    25641.42    918.74 o 
   4  -3   1    11667.76    11672.70    272.19 o 
   5  -3   1    13369.48    13508.07    309.08 o 
   6  -3   1     2583.87     2577.97    113.86 o 
   7  -3   1     3569.69     3358.52    103.10 o 
   8  -3   1     2363.55     2469.41     83.89 o 
   9  -3   1       71.89       44.13     28.24 o 
  10  -3   1     2281.73     2766.10    135.66 o 
 -11  -2   1     4569.15     5079.34    263.41 o 
 -10  -2   1      815.28      941.01     70.08 o 
  -9  -2   1     9530.04    10186.53    392.70 o 
  -8  -2   1    11681.46    11999.83    277.49 o 
  -7  -2   1      350.28      390.32     25.96 o 
  -6  -2   1     1484.36     1589.77     51.50 o 
  -5  -2   1     4920.05     5145.70    124.82 o 
  -4  -2   1    32386.07    35423.47   1247.13 o 
  -3  -2   1     3853.59     4184.56    115.67 o 
  -2  -2   1   106095.95   101285.88  14022.03 o 
  -1  -2   1    10336.81    11447.72    244.18 o 
   0  -2   1     6454.52     6877.72    104.70 o 
   1  -2   1     5072.29     5520.16    154.77 o 
   2  -2   1     1185.99     1359.58     60.65 o 
   3  -2   1    14974.39    15474.55    335.94 o 
   4  -2   1    10034.35    10385.73    232.82 o 
   5  -2   1    15384.87    14958.56    334.42 o 
   6  -2   1     3240.21     3224.68     93.78 o 
   7  -2   1     2273.65     2192.04     73.53 o 
   8  -2   1      260.18      293.93     37.47 o 
   9  -2   1      312.66      369.61     68.54 o 
  10  -2   1      443.15      577.78     58.84 o 
 -11  -1   1     3775.45     4191.59    171.69 o 
 -10  -1   1     2180.88     2278.62    207.98 o 
  -9  -1   1     2479.33     2497.12    106.79 o 
  -8  -1   1     1378.66     1346.37     54.90 o 
  -7  -1   1     2826.31     2843.36     81.47 o 
  -6  -1   1     1627.65     1661.56     53.96 o 
  -5  -1   1     5966.33     5996.76    141.75 o 
  -4  -1   1    18879.15    19389.20    559.94 o 
  -3  -1   1    39098.52    43970.66   1547.17 o 
  -2  -1   1      363.98      435.71     15.54 o 
  -1  -1   1    10317.48    11157.58    200.59 o 
   0  -1   1      329.46      395.39     33.69 o 
   1  -1   1     4251.22     4517.50     93.58 o 
   2  -1   1    31817.26    33725.98    968.55 o 
   3  -1   1    19189.52    19556.56    419.56 o 
   4  -1   1    12996.30    13162.74    287.96 o 
   5  -1   1    17327.87    17091.44    376.72 o 
   6  -1   1    15254.85    14836.59    335.46 o 
   7  -1   1     4386.22     4181.54    113.42 o 
   8  -1   1      731.45      703.50     67.57 o 
   9  -1   1     4632.55     4639.16    199.91 o 
  10  -1   1     1243.10     1342.04     84.05 o 
 -11   0   1     2807.49     3144.97    139.25 o 
 -10   0   1     1533.51     1673.76    113.05 o 
  -9   0   1     1598.43     1540.67     77.61 o 
  -8   0   1      539.84      570.33     42.15 o 
  -7   0   1    21998.24    21738.76    476.09 o 
  -6   0   1    21211.20    21269.76    461.84 o 
  -5   0   1     7494.85     7827.00    178.47 o 
  -4   0   1    17237.73    17513.66    375.63 o 
  -3   0   1     2026.12     2104.04     53.50 o 
  -2   0   1    61482.82    64233.26   2630.99 o 
  -1   0   1       36.59       79.30      9.21 o 
   0   0   1   111744.50    83641.55  12738.00 o 
   1   0   1     8250.08     8952.43    235.06 o 
   2   0   1    14999.97    15628.16    333.46 o 
   3   0   1    13545.25    13819.21    298.62 o 
   4   0   1    19977.88    20236.56    434.88 o 
   5   0   1     9894.05     9747.66    221.42 o 
   6   0   1     1271.80     1273.02     44.26 o 
   7   0   1    23050.74    21954.83    595.70 o 
   8   0   1       12.23       29.20     21.08 o 
   9   0   1      952.00      905.43     62.14 o 
  10   0   1      118.05      103.14     51.78 o 
 -11   1   1     3853.35     4167.33    165.24 o 
 -10   1   1     2140.51     2171.67    101.83 o 
  -9   1   1     2445.34     2310.83     99.57 o 
  -8   1   1     1338.12     1325.19    142.30 o 
  -7   1   1     2801.51     2719.73     78.21 o 
  -6   1   1     1679.23     1778.45     52.61 o 
  -5   1   1     6040.26     6028.35    150.29 o 
  -4   1   1    18868.37    19662.17    465.16 o 
  -3   1   1    39448.30    41074.73    875.01 o 
  -2   1   1      496.37      542.57     20.88 o 
  -1   1   1     9512.43     8904.45    410.06 o 
   0   1   1      440.00      437.10     19.72 o 
   1   1   1     4616.74     5105.55    176.37 o 
   2   1   1    31502.86    32395.95    755.15 o 
   3   1   1    19137.20    19392.02    414.80 o 
   4   1   1    12715.80    12829.61    282.96 o 
   5   1   1    17638.57    17099.77    372.44 o 
   6   1   1    15417.00    15083.10    409.34 o 
   7   1   1     4198.98     4045.15    140.73 o 
   8   1   1      764.23      719.07     48.93 o 
   9   1   1     4448.14     4340.18    162.48 o 
  10   1   1     1238.25     1219.84     75.99 o 
 -11   2   1     4599.04     5139.31    286.63 o 
 -10   2   1      820.37      824.29     58.69 o 
  -9   2   1     9340.21     9347.46    290.92 o 
  -8   2   1    11472.87    11128.87    331.96 o 
  -7   2   1      414.00      438.28     33.75 o 
  -6   2   1     1355.39     1319.42     44.20 o 
  -5   2   1     4794.31     4913.38    118.75 o 
  -4   2   1    31806.29    32639.88    702.35 o 
  -3   2   1     3932.98     4103.05     95.62 o 
   1   2   1     5168.00     5559.42    147.67 o 
   2   2   1     1171.91     1245.96     43.68 o 
   3   2   1    14566.21    14815.10    397.89 o 
   4   2   1     9985.05     9884.20    222.67 o 
   5   2   1    15309.33    14765.66    325.04 o 
   6   2   1     3341.08     3402.75    114.10 o 
   7   2   1     2336.97     2377.04     91.73 o 
   8   2   1      255.43      302.53     63.02 o 
   9   2   1      342.43      422.94     42.21 o 
  10   2   1      436.23      400.62     46.23 o 
 -10   3   1     3607.04     3691.96    143.94 o 
  -9   3   1     4753.96     4746.35    165.06 o 
  -8   3   1      856.10      865.87     50.69 o 
  -7   3   1     9277.25     9199.19    264.11 o 
  -6   3   1     3412.28     3365.23    109.73 o 
  -5   3   1      903.79      900.95     31.80 o 
  -4   3   1    14941.93    14973.89    313.12 o 
  -3   3   1    29887.80    27955.81   1080.24 o 
  -2   3   1    34582.70    33303.35   1374.05 o 
   1   3   1      629.68      732.38     27.13 o 
   2   3   1       47.79       72.88     14.82 o 
   3   3   1    25863.17    26821.02    675.10 o 
   4   3   1    11972.52    11871.48    318.37 o 
   5   3   1    13147.80    13151.62    362.77 o 
   6   3   1     2571.20     2553.67     93.64 o 
   7   3   1     3606.04     3514.02    122.95 o 
   8   3   1     2217.00     2222.00     96.85 o 
   9   3   1       63.61       79.71     23.32 o 
  10   3   1     2250.20     2455.58    167.72 o 
 -10   4   1     1575.36     1703.84    150.11 o 
  -9   4   1     1229.84     1178.70     64.73 o 
  -8   4   1     2974.44     2918.63    109.95 o 
  -7   4   1     8755.04     8369.48    282.90 o 
  -6   4   1    11128.45    10924.61    306.50 o 
  -5   4   1      283.65      298.62     16.97 o 
  -4   4   1     9686.35     9499.88    270.01 o 
  -3   4   1     1913.70     1858.89     98.88 o 
   2   4   1     1309.17     1334.69     49.87 o 
   3   4   1    30034.89    30532.60    767.00 o 
   4   4   1     1266.15     1284.75     52.45 o 
   5   4   1     5184.32     5209.64    157.65 o 
   6   4   1     2915.07     2961.48    106.68 o 
   7   4   1     2394.95     2490.62     95.72 o 
   8   4   1     7805.11     7815.96    240.66 o 
   9   4   1      765.34      746.86     55.42 o 
 -10   5   1      404.70      402.25     60.99 o 
  -9   5   1     1107.74     1055.03     61.06 o 
  -8   5   1     4923.00     4618.04    157.54 o 
  -7   5   1     2530.97     2466.75    149.18 o 
  -6   5   1    16449.85    16163.12    435.74 o 
  -5   5   1    17838.71    17735.86    468.92 o 
  -4   5   1     3052.21     2977.89     97.82 o 
  -3   5   1     4686.94     4425.99    197.65 o 
   2   5   1    18867.95    19512.04    518.18 o 
   3   5   1     3339.48     3607.65    107.62 o 
   4   5   1     5454.85     5461.07    158.63 o 
   5   5   1     3458.95     3364.49    110.96 o 
   6   5   1     9683.24     9732.29    277.96 o 
   7   5   1     4473.55     4293.13    145.56 o 
   8   5   1     9389.14     9201.13    293.01 o 
   9   5   1     3877.19     4132.46    157.54 o 
  -9   6   1      941.47     1021.64     70.16 o 
  -8   6   1     4730.64     4936.71    161.94 o 
  -7   6   1     2918.24     2811.45    104.04 o 
  -6   6   1     1170.94     1193.09     56.17 o 
  -5   6   1    18960.17    18562.64    504.12 o 
  -4   6   1     1793.00     1732.97    100.57 o 
  -3   6   1     2690.65     2868.37    131.36 o 
   3   6   1      693.53      721.60     36.19 o 
   4   6   1     9179.96     9089.98    255.51 o 
   5   6   1     9934.56     9751.67    277.47 o 
   6   6   1    12972.02    12897.15    350.70 o 
   7   6   1      944.07      882.71     51.48 o 
   8   6   1      637.36      708.51     58.31 o 
   9   6   1      984.24      991.28    136.29 o 
  -9   7   1      905.05      931.93     58.70 o 
  -8   7   1     1301.63     1308.30     66.05 o 
  -7   7   1      586.57      528.07     39.09 o 
  -6   7   1     6052.25     5896.77    193.85 o 
  -5   7   1     3834.03     3742.31    123.56 o 
   3   7   1     1102.59     1095.74     81.91 o 
   4   7   1    10195.24    10234.00    295.37 o 
   5   7   1      586.83      618.32     47.01 o 
   6   7   1     1317.44     1310.18     62.49 o 
   7   7   1      271.11      316.65    103.93 o 
   8   7   1     1402.44     1395.73     72.51 o 
  -9   8   1      816.59      764.24     55.18 o 
  -8   8   1     3909.75     3635.78    135.48 o 
  -7   8   1       44.78       77.52     18.56 o 
  -6   8   1      787.43      768.41     44.91 o 
  -5   8   1     8358.77     8141.38    233.92 o 
   3   8   1     1998.01     1962.92     75.15 o 
   4   8   1    20011.86    19554.08    535.84 o 
   5   8   1     1409.07     1492.04     64.10 o 
   6   8   1     3772.56     3729.23    129.70 o 
   7   8   1      209.42      235.30     29.73 o 
   8   8   1      178.53      154.60     27.26 o 
  -8   9   1     2975.00     3040.48    118.16 o 
  -7   9   1     1900.12     1941.95     84.86 o 
  -6   9   1     2936.90     2953.95    107.56 o 
  -5   9   1     8037.55     7415.55    222.26 o 
   3   9   1      423.33      452.39     30.66 o 
   4   9   1     1363.40     1348.15     67.36 o 
   5   9   1     1475.23     1464.80     66.23 o 
   6   9   1     1101.08     1141.42     64.50 o 
   7   9   1      375.01      427.75     39.65 o 
   8   9   1      670.21      747.01     69.43 o 
  -7  10   1     4110.28     4047.46    143.58 o 
  -6  10   1     2111.67     2048.02    148.72 o 
  -5  10   1     2913.82     2836.11    105.88 o 
   3  10   1     7724.26     7259.57    218.20 o 
   4  10   1      483.11      476.70     34.12 o 
   5  10   1      603.25      678.16     54.48 o 
   6  10   1     1501.23     1392.10     69.33 o 
   7  10   1     2751.21     2935.73    115.43 o 
  -7  11   1     2915.76     2867.22    115.83 o 
  -6  11   1     4484.01     4446.03    154.72 o 
  -5  11   1      622.47      585.27     42.52 o 
   3  11   1     3898.32     3751.89    129.84 o 
   4  11   1     2056.36     1982.43     82.15 o 
   5  11   1     1756.42     1683.62     81.80 o 
   6  11   1     2423.42     2343.69     99.30 o 
   7  11   1     2560.17     2423.49    139.96 o 
  -6  12   1      917.98      961.56     58.03 o 
  -5  12   1     1916.62     1828.30     83.87 o 
   3  12   1     1306.23     1339.42     88.88 o 
   4  12   1     1714.13     1646.18     75.15 o 
   5  12   1      859.53      859.70     63.02 o 
   6  12   1      286.14      257.46     43.03 o 
  -5  13   1     2022.04     2071.91     92.49 o 
   3  13   1     3713.64     3860.82    197.17 o 
   4  13   1      305.12      291.42     50.85 o 
   5  13   1     1216.08     1344.85    103.15 o 
   3  14   1     1341.73     1419.96    106.14 o 
  -4 -14   2     1505.80     1588.68     72.09 o 
  -3 -14   2      248.62      317.88     25.38 o 
  -2 -14   2      898.59     1002.90     58.25 o 
  -1 -14   2     1099.81     1051.32     59.11 o 
   0 -14   2     1685.10     1917.68     84.39 o 
   1 -14   2      782.70      830.90     62.86 o 
   2 -14   2      694.42      761.68     53.92 o 
  -5 -13   2     1255.56     1227.78     82.79 o 
  -4 -13   2     4593.36     4682.66    110.99 o 
  -3 -13   2     1363.05     1353.94     47.72 o 
  -2 -13   2      392.03      395.82     26.29 o 
  -1 -13   2     4772.83     4904.70    127.21 o 
   0 -13   2     1562.20     1598.14     61.45 o 
   1 -13   2     1388.07     1442.46     63.37 o 
   2 -13   2      234.00      266.98     28.38 o 
   3 -13   2     2884.45     3205.70    119.75 o 
   4 -13   2      322.09      362.77     43.03 o 
  -7 -12   2     1423.90     1298.97     88.21 o 
  -6 -12   2      195.22      172.30     26.70 o 
  -5 -12   2     2077.11     2113.51     70.35 o 
  -4 -12   2      225.90      212.97     19.98 o 
  -3 -12   2     3422.74     3263.79     81.62 o 
  -2 -12   2     3101.50     3051.29     77.19 o 
  -1 -12   2     1201.10     1119.32     40.59 o 
   0 -12   2     3253.12     3262.46     81.87 o 
   1 -12   2      801.54      835.63     54.98 o 
   2 -12   2     4122.73     4239.94    118.33 o 
   3 -12   2      134.08      184.82     19.06 o 
   4 -12   2     3158.40     3201.74    105.14 o 
  -8 -11   2     1451.59     1389.34     92.60 o 
  -7 -11   2     5023.32     4803.52    158.23 o 
  -6 -11   2     1063.92     1076.32     56.60 o 
  -5 -11   2      312.72      291.66     22.03 o 
  -4 -11   2     1626.52     1528.28     48.06 o 
  -3 -11   2     1079.17     1014.21     36.90 o 
  -2 -11   2     4539.52     4489.97    100.21 o 
  -1 -11   2     4417.34     4491.33     91.00 o 
   0 -11   2    14089.16    14343.36    271.94 o 
   1 -11   2     2021.79     2073.81     58.97 o 
   2 -11   2      833.62      861.05     30.15 o 
   3 -11   2      629.42      672.07     37.11 o 
   4 -11   2     1229.66     1229.03     44.79 o 
   5 -11   2     1547.20     1551.46     83.34 o 
  -8 -10   2      218.73      285.76     43.41 o 
  -7 -10   2     3049.49     3001.02    108.52 o 
  -6 -10   2     1753.74     1839.66     74.80 o 
  -5 -10   2     4327.95     4180.08     96.50 o 
  -4 -10   2      832.50      790.15     31.38 o 
  -3 -10   2     5294.93     5198.03    111.69 o 
  -2 -10   2     3578.88     3524.47    100.66 o 
  -1 -10   2     3172.24     3210.23     68.53 o 
   0 -10   2     4775.42     4815.26     86.41 o 
   1 -10   2     1785.06     1858.40     41.53 o 
   2 -10   2    11418.76    11390.02    190.68 o 
   3 -10   2     1215.25     1249.51     37.85 o 
   4 -10   2     2214.86     2285.28     57.86 o 
   5 -10   2      344.69      376.73     34.52 o 
   6 -10   2     2346.39     2368.41     90.08 o 
  -8  -9   2     3586.52     3680.85    163.68 o 
  -7  -9   2     3636.10     3514.49    120.40 o 
  -6  -9   2     1702.47     1571.31     66.74 o 
  -5  -9   2     5402.36     5070.87    110.44 o 
  -4  -9   2     6759.30     6518.73    133.55 o 
  -3  -9   2     2602.98     2404.88     60.37 o 
  -2  -9   2     3662.43     3574.78     72.64 o 
  -1  -9   2     4335.97     4469.90     79.30 o 
   0  -9   2      565.46      594.62     17.83 o 
   1  -9   2     3545.72     3637.52     60.46 o 
   2  -9   2     3004.53     3033.07     63.44 o 
   3  -9   2     1131.52     1180.74     35.65 o 
   4  -9   2     1554.40     1675.68     50.00 o 
   5  -9   2     1318.47     1388.08     53.94 o 
   6  -9   2     1800.86     1718.51     95.70 o 
   7  -9   2      657.29      597.17     45.94 o 
   8  -9   2      119.09      174.26     56.31 o 
  -8  -8   2     1217.09     1152.39     90.95 o 
  -7  -8   2     3347.26     3203.93    109.88 o 
  -6  -8   2     2336.48     2240.03     81.17 o 
  -5  -8   2     3089.37     2918.07     79.38 o 
  -4  -8   2     3846.40     3753.18     83.84 o 
  -3  -8   2     3955.13     3880.45     85.71 o 
  -2  -8   2    24309.47    23872.25    541.00 o 
  -1  -8   2     8912.91     8893.78    118.23 o 
   0  -8   2    13119.05    13278.92    171.72 o 
   1  -8   2      314.85      351.23     17.14 o 
   2  -8   2     6841.99     6942.55    121.39 o 
   3  -8   2     8614.24     8894.50    151.90 o 
   4  -8   2     9112.51     9333.09    191.28 o 
   5  -8   2     6393.22     6363.43    195.65 o 
   6  -8   2     4380.25     3991.02    109.96 o 
   7  -8   2     2156.18     1859.87     70.31 o 
   8  -8   2     1345.85     1281.19     67.72 o 
 -10  -7   2     1789.11     1819.89    122.90 o 
  -9  -7   2     2206.07     2264.26    136.87 o 
  -8  -7   2      195.14      198.22     37.63 o 
  -7  -7   2     3469.28     3361.63    111.49 o 
  -6  -7   2    10131.86    10112.23    289.98 o 
  -5  -7   2     2826.39     2770.19     74.53 o 
  -4  -7   2     1621.40     1586.45     43.09 o 
  -3  -7   2    14430.99    14116.90    235.31 o 
  -2  -7   2      129.80      118.49      7.99 o 
  -1  -7   2      946.26      985.91     24.39 o 
   0  -7   2     2037.36     2173.77     38.64 o 
   1  -7   2    32786.54    32721.89    464.32 o 
   2  -7   2     4219.68     4408.19     81.99 o 
   3  -7   2     2121.36     2155.14     50.40 o 
   4  -7   2     5289.02     5261.11    183.05 o 
   5  -7   2     6581.98     6060.95    220.31 o 
   6  -7   2      211.96      193.27     23.77 o 
   7  -7   2     1189.95     1211.53     61.62 o 
   8  -7   2     4927.99     4873.52    155.80 o 
   9  -7   2     1195.38     1166.95     72.47 o 
 -10  -6   2     1064.64     1079.75     88.88 o 
  -9  -6   2     2108.29     1993.42    125.57 o 
  -8  -6   2     5916.70     5845.12    265.17 o 
  -7  -6   2     4392.38     4342.50    132.92 o 
  -6  -6   2     4602.90     4584.88    132.77 o 
  -5  -6   2     6795.72     6650.56    198.42 o 
  -4  -6   2      420.95      464.88     15.85 o 
  -3  -6   2     2307.91     2281.05     42.43 o 
  -2  -6   2     7345.62     7605.42    117.74 o 
  -1  -6   2    34732.03    35915.56    483.09 o 
   0  -6   2    20171.80    20584.11    281.47 o 
   1  -6   2    15111.25    15686.89    257.33 o 
   2  -6   2    21160.29    22238.44    317.57 o 
   3  -6   2     3572.55     3790.57     75.85 o 
   4  -6   2     2845.19     2842.98     98.85 o 
   5  -6   2      771.68      707.78     41.81 o 
   6  -6   2     8136.12     8054.27    212.18 o 
   7  -6   2     2836.72     2887.30    101.63 o 
   8  -6   2     1594.86     1685.96     75.16 o 
   9  -6   2     3518.56     3769.95    173.39 o 
 -10  -5   2      886.38      927.24     78.22 o 
  -9  -5   2     1061.87      901.17     74.88 o 
  -8  -5   2     1988.55     2031.33    119.24 o 
  -7  -5   2     6299.01     5708.63    262.98 o 
  -6  -5   2     9590.02     9425.73    261.39 o 
  -5  -5   2    36876.42    37276.05   1494.10 o 
  -4  -5   2     6716.87     6843.90    125.67 o 
  -3  -5   2     3851.34     4001.07     73.34 o 
  -2  -5   2    13452.89    14266.10    210.45 o 
  -1  -5   2     3223.61     3460.37     53.22 o 
   0  -5   2     3305.82     3334.93     51.97 o 
   1  -5   2    19415.74    20425.43    327.29 o 
   2  -5   2    19113.23    20190.44    288.16 o 
   3  -5   2     2892.99     2878.27     76.20 o 
   4  -5   2     1944.67     2009.13     70.02 o 
   5  -5   2     7227.01     7140.19    187.07 o 
   6  -5   2      291.46      401.87     91.62 o 
   7  -5   2     3402.91     3302.45    123.65 o 
   8  -5   2     2446.14     2473.63     91.51 o 
   9  -5   2      592.56      667.40     70.67 o 
 -10  -4   2     7219.87     7456.99    328.72 o 
  -9  -4   2     2467.78     2357.78    133.58 o 
  -8  -4   2      306.86      330.18     42.25 o 
  -7  -4   2     5383.56     5423.72    146.38 o 
  -6  -4   2     1289.57     1345.64    100.63 o 
  -5  -4   2     8349.41     8265.62    162.37 o 
  -4  -4   2     1611.55     1575.38     65.37 o 
  -3  -4   2    38743.48    38961.80    560.53 o 
  -2  -4   2      988.61      981.08     22.43 o 
  -1  -4   2      245.76      273.48      8.98 o 
   0  -4   2     2142.29     2180.83     49.26 o 
   1  -4   2     1953.24     2092.91     49.16 o 
   2  -4   2    12389.69    12766.40    294.80 o 
   3  -4   2     5815.90     5814.27    159.74 o 
   4  -4   2    12259.21    11915.86    286.90 o 
   5  -4   2     9658.15     9653.88    236.35 o 
   6  -4   2      386.19      413.07     30.84 o 
   7  -4   2     1922.67     1928.25     74.34 o 
   8  -4   2     1967.71     2205.34    114.26 o 
   9  -4   2     2442.65     2609.07    133.17 o 
  -9  -3   2     4137.51     4240.20    175.74 o 
  -8  -3   2     6799.67     6696.53    464.68 o 
  -7  -3   2     4185.16     3824.79    411.84 o 
  -6  -3   2     1807.23     1888.42     61.17 o 
  -5  -3   2     4425.95     4368.88     90.13 o 
  -4  -3   2     6877.21     6935.27    116.79 o 
  -3  -3   2    51892.95    52906.51   1634.30 o 
  -2  -3   2    45206.90    47733.08    756.28 o 
  -1  -3   2    39837.55    42509.40    987.16 o 
   0  -3   2    30835.80    32637.35    598.62 o 
   1  -3   2     1062.00     1133.05     29.31 o 
   2  -3   2    12060.36    12227.30    310.40 o 
   3  -3   2     9142.06     9293.30    218.74 o 
   4  -3   2    34504.21    34760.91    756.34 o 
   5  -3   2    10521.97    10272.17    248.17 o 
   6  -3   2     7939.70     7949.26    202.92 o 
   7  -3   2     6325.66     6236.27    169.33 o 
   8  -3   2      173.24      233.29     39.98 o 
   9  -3   2     1160.95     1214.23     84.42 o 
  10  -3   2      360.67      587.41    109.06 o 
 -10  -2   2     1664.33     1693.48    118.36 o 
  -9  -2   2     5419.24     5602.04    150.67 o 
  -8  -2   2    10909.10    11133.32    279.10 o 
  -7  -2   2     2809.25     2880.48     85.99 o 
  -6  -2   2     1252.87     1287.58     52.74 o 
  -5  -2   2     8412.16     8284.96    219.40 o 
  -4  -2   2    23919.17    23958.78    523.85 o 
  -3  -2   2     7293.26     7488.80    127.36 o 
  -2  -2   2    55976.81    58716.53    974.57 o 
  -1  -2   2    45324.93    46652.18   1025.82 o 
   0  -2   2     9664.47    10332.04    193.96 o 
   1  -2   2     1339.51     1321.05     32.80 o 
   2  -2   2    12745.34    13119.72    254.13 o 
   3  -2   2    28636.45    29034.72    545.44 o 
   4  -2   2     9527.81     9695.86    223.76 o 
   5  -2   2    15980.50    15596.85    355.06 o 
   6  -2   2     6769.35     6643.01    166.75 o 
   7  -2   2      552.99      576.12     51.86 o 
   8  -2   2      255.27      258.81     37.73 o 
   9  -2   2     2174.29     2069.02    107.44 o 
  10  -2   2     2731.36     2824.15    313.42 o 
 -11  -1   2     6736.87     7724.75    344.63 o 
 -10  -1   2      115.84      141.25     33.07 o 
  -9  -1   2      644.05      691.46     77.26 o 
  -8  -1   2     1552.94     1603.51     57.36 o 
  -7  -1   2     6143.02     6190.71    150.07 o 
  -6  -1   2     6195.13     6318.78    151.54 o 
  -5  -1   2     6626.75     6999.26    250.92 o 
  -4  -1   2    32342.51    32877.48   1604.34 o 
  -3  -1   2     5116.39     5254.18     99.40 o 
  -2  -1   2     2089.39     2156.43     44.40 o 
  -1  -1   2     5125.83     5226.20    117.29 o 
   0  -1   2    29862.15    30762.15    796.20 o 
   1  -1   2    45112.96    45161.69   1258.90 o 
   2  -1   2     8646.14     9063.26    173.05 o 
   3  -1   2    39380.45    39578.55    893.96 o 
   4  -1   2     5547.19     5601.99    132.51 o 
   5  -1   2     1358.00     1370.19     46.75 o 
   6  -1   2    11041.94    10657.79    248.76 o 
   7  -1   2     5087.00     4808.83    169.50 o 
   8  -1   2     7745.74     7380.95    256.72 o 
   9  -1   2      979.22      979.02     69.24 o 
  10  -1   2     3658.55     3631.69    156.81 o 
 -11   0   2     3962.46     4260.14    221.90 o 
 -10   0   2      184.27      214.62     49.83 o 
  -9   0   2     1039.38     1071.70     61.40 o 
  -8   0   2     1216.37     1183.71     46.28 o 
  -7   0   2     3288.74     3349.62     94.42 o 
  -6   0   2    50156.14    50546.79   1067.31 o 
  -5   0   2     7044.74     7098.11    162.50 o 
  -4   0   2    41071.00    41886.34   1067.71 o 
  -3   0   2     1070.96     1218.18     46.59 o 
  -2   0   2     3364.60     3533.90     79.94 o 
  -1   0   2     1236.41     1259.56     63.76 o 
   0   0   2     5529.88     5806.57    132.51 o 
   1   0   2    27137.53    28421.02    732.04 o 
   2   0   2     6347.37     6152.26    140.22 o 
   3   0   2    28977.87    28559.62    607.05 o 
   4   0   2     2981.84     2819.56     74.99 o 
   5   0   2      137.89      140.14     13.86 o 
   6   0   2      347.70      350.26     32.93 o 
   7   0   2      984.27      962.30     57.23 o 
   8   0   2     2019.54     1922.73     91.71 o 
   9   0   2      267.82      235.51     40.92 o 
  10   0   2      363.17      313.90     75.11 o 
 -11   1   2     6819.33     7374.21    307.20 o 
 -10   1   2      113.50      131.54     27.05 o 
  -9   1   2      688.08      740.93     64.00 o 
  -8   1   2     1578.31     1522.73     69.73 o 
  -7   1   2     5929.74     5859.22    146.54 o 
  -6   1   2     6249.08     6340.60    149.75 o 
  -5   1   2     6582.09     6993.62    160.17 o 
  -4   1   2    33190.18    33230.69    698.12 o 
  -3   1   2     4775.85     4979.52    146.05 o 
  -2   1   2     2143.34     2030.37     99.36 o 
  -1   1   2     5576.44     5463.32    152.72 o 
   0   1   2    29829.84    31238.99    653.39 o 
   1   1   2    45481.89    46658.55   1445.91 o 
   2   1   2     8424.25     8522.06    238.18 o 
   3   1   2    38839.10    38411.55   1132.60 o 
   4   1   2     5255.51     5182.69    126.68 o 
   5   1   2     1274.63     1265.31     48.34 o 
   6   1   2    10989.70    10596.48    304.52 o 
   7   1   2     5259.29     5064.97    166.75 o 
   8   1   2     7834.48     7517.84    238.76 o 
   9   1   2      890.20      849.09     62.30 o 
 -11   2   2      936.70      965.77     66.57 o 
 -10   2   2     1648.32     1579.54     81.49 o 
  -9   2   2     5249.47     5245.64    178.71 o 
  -8   2   2    10900.35    10435.61    309.74 o 
  -7   2   2     3001.23     3045.79     89.05 o 
  -6   2   2     1215.18     1278.07     42.05 o 
  -5   2   2     8860.72     8759.01    192.83 o 
  -4   2   2    23778.29    24034.72    510.71 o 
  -3   2   2     7231.58     7073.90    295.23 o 
  -1   2   2    45228.51    45691.81   1225.90 o 
   0   2   2     9773.57    10096.43    270.05 o 
   1   2   2     1209.39     1209.72     41.17 o 
   2   2   2    12838.26    13318.73    346.30 o 
   3   2   2    28940.86    29563.77    754.86 o 
   4   2   2     9551.85     9385.09    212.85 o 
   5   2   2    16120.66    15938.65    510.30 o 
   6   2   2     6662.67     6444.74    199.48 o 
   7   2   2      473.50      449.61     38.62 o 
   8   2   2      289.10      342.93     37.51 o 
   9   2   2     2156.79     2152.29    101.31 o 
 -11   3   2      398.96      421.61     47.23 o 
 -10   3   2     3246.87     3243.38    147.60 o 
  -9   3   2     4102.44     4191.39    147.50 o 
  -8   3   2     6950.28     6899.21    300.17 o 
  -7   3   2     4325.19     4324.65    133.87 o 
  -6   3   2     1675.80     1768.56     53.99 o 
  -5   3   2     4243.14     4146.15    103.90 o 
  -4   3   2     6703.69     6570.41    193.88 o 
  -3   3   2    51248.77    46234.21   1924.22 o 
  -2   3   2    45256.36    41846.32   1751.43 o 
   0   3   2    31006.53    32560.60   1450.57 o 
   1   3   2     1003.45     1056.37     40.82 o 
   2   3   2    11743.86    12253.19    440.58 o 
   3   3   2     9090.71     9094.23    250.75 o 
   4   3   2    33955.41    35011.13    900.83 o 
   5   3   2    10413.55    10403.02    290.63 o 
   6   3   2     8139.39     8195.61    239.12 o 
   7   3   2     6447.43     6439.85    200.54 o 
   8   3   2      143.70      144.75     26.93 o 
   9   3   2     1181.10     1201.88     97.09 o 
 -10   4   2     7157.15     7355.66    237.71 o 
  -9   4   2     2466.87     2428.80     99.50 o 
  -8   4   2      309.70      323.86     49.53 o 
  -7   4   2     5404.75     5249.56    166.14 o 
  -6   4   2     1320.68     1370.78     44.65 o 
  -5   4   2     8362.33     8395.95    190.57 o 
  -4   4   2     1677.76     1491.05     83.34 o 
  -2   4   2     1064.61     1134.51     65.30 o 
   0   4   2     2069.87     2059.72     84.30 o 
   1   4   2     2017.51     2068.49     67.39 o 
   2   4   2    12574.55    12838.88    336.89 o 
   3   4   2     5819.83     5747.43    165.19 o 
   4   4   2    12379.85    12591.53    333.48 o 
   5   4   2     9633.84     9430.28    270.54 o 
   6   4   2      407.23      444.00     35.21 o 
   7   4   2     1924.11     1975.25    115.93 o 
   8   4   2     2004.71     2014.41     92.24 o 
   9   4   2     2435.46     2441.99    128.75 o 
 -10   5   2      892.14      924.40     60.46 o 
  -9   5   2     1002.46     1001.47     77.10 o 
  -8   5   2     2092.03     2071.87     85.86 o 
  -7   5   2     6300.54     6093.36    184.59 o 
  -6   5   2     9497.45     9096.87    263.68 o 
  -5   5   2    36730.81    34925.15    768.75 o 
  -4   5   2     6384.75     6298.75    286.19 o 
  -3   5   2     3992.36     4066.97    190.23 o 
   1   5   2    19081.65    19906.07    522.29 o 
   2   5   2    18668.20    19123.75    516.32 o 
   3   5   2     2760.46     2768.10     90.76 o 
   4   5   2     1858.16     1922.47     72.12 o 
   5   5   2     7190.58     7106.98    210.29 o 
   6   5   2      297.74      307.18     29.99 o 
   7   5   2     3472.32     3585.98    127.14 o 
   8   5   2     2406.43     2326.50    102.00 o 
   9   5   2      585.45      709.57     56.10 o 
 -10   6   2     1039.19     1032.23     64.72 o 
  -9   6   2     2188.13     2099.50     92.43 o 
  -8   6   2     5819.44     5694.74    184.57 o 
  -7   6   2     4504.95     4326.34    143.57 o 
  -6   6   2     4436.73     4342.47    142.49 o 
  -5   6   2     6852.80     6327.88    282.55 o 
  -4   6   2      377.87      323.63     46.65 o 
  -3   6   2     2268.17     2399.66    123.44 o 
   1   6   2    15198.64    15623.74    409.82 o 
   2   6   2    21189.37    21200.91    571.21 o 
   3   6   2     3571.10     3689.22    116.09 o 
   4   6   2     2855.36     2790.26    111.98 o 
   5   6   2      759.76      796.27     42.87 o 
   6   6   2     8244.12     7905.54    238.15 o 
   7   6   2     2862.78     2858.05    111.08 o 
   8   6   2     1651.91     1737.28    105.62 o 
  -9   7   2     2232.59     2103.54     95.00 o 
  -8   7   2      177.96      243.18     59.06 o 
  -7   7   2     3450.48     3424.50    121.46 o 
  -6   7   2    10302.58    10117.42    289.04 o 
  -4   7   2     1702.48     1454.55    101.46 o 
  -3   7   2    14265.70    14900.88    569.33 o 
   2   7   2     4072.25     4171.24    128.62 o 
   3   7   2     2016.56     2035.56     74.54 o 
   4   7   2     5244.52     5155.76    158.18 o 
   5   7   2     6626.01     6403.71    189.58 o 
   6   7   2      197.54      243.08     28.53 o 
   7   7   2     1264.01     1176.11     63.29 o 
   8   7   2     4995.30     5163.20    176.53 o 
  -9   8   2     4986.96     4688.29    166.40 o 
  -8   8   2     1311.00     1232.72     65.33 o 
  -7   8   2     3320.95     3284.62    119.58 o 
  -6   8   2     2289.29     2125.56     86.46 o 
  -3   8   2     4024.01     4276.85    192.77 o 
   2   8   2     6905.48     6796.32    195.73 o 
   3   8   2     8337.18     8039.30    241.70 o 
   4   8   2     9131.55     8777.98    258.78 o 
   5   8   2     6344.48     6239.61    192.61 o 
   6   8   2     4328.09     4256.89    142.89 o 
   7   8   2     2158.75     2177.99     91.17 o 
   8   8   2     1329.46     1279.29     70.55 o 
  -8   9   2     3551.09     3532.52    133.92 o 
  -7   9   2     3746.72     3641.71    130.90 o 
  -6   9   2     1716.75     1556.99     71.29 o 
   2   9   2     3076.58     2938.06     98.35 o 
   3   9   2     1229.20     1138.22     52.02 o 
   4   9   2     1515.09     1531.21     66.67 o 
   5   9   2     1415.21     1382.22     64.74 o 
   6   9   2     1763.07     1692.88     77.06 o 
   7   9   2      661.57      644.04     47.89 o 
  -8  10   2      218.78      290.37     45.76 o 
  -7  10   2     3030.44     2947.56    117.82 o 
  -6  10   2     1780.56     1675.17     77.59 o 
   2  10   2    11313.95    11152.98    311.91 o 
   3  10   2     1169.90     1188.78     58.64 o 
   4  10   2     2138.44     2126.26     85.51 o 
   5  10   2      362.22      412.76     35.23 o 
   6  10   2     2297.18     2367.69    141.08 o 
   7  10   2     1146.78     1310.36     70.39 o 
  -7  11   2     5027.09     5009.12    171.48 o 
  -6  11   2     1053.72     1011.20     58.90 o 
   2  11   2      837.72      851.53     67.26 o 
   3  11   2      598.90      641.08     41.56 o 
   4  11   2     1306.63     1233.51     60.18 o 
   5  11   2     1580.07     1526.68     98.00 o 
   6  11   2      473.15      486.50     42.07 o 
  -6  12   2      154.41      157.41     26.38 o 
   2  12   2     4082.67     4167.34    204.26 o 
   3  12   2      121.40      130.93     33.32 o 
   4  12   2     3132.00     3009.57    170.64 o 
   5  12   2     1743.02     1536.35    111.69 o 
   4  13   2      300.10      258.25     48.35 o 
  -3 -14   3      929.31      865.77     65.34 o 
  -2 -14   3     4262.32     4567.57    125.82 o 
  -1 -14   3      106.31      137.76     22.31 o 
   0 -14   3     1844.86     1813.15     71.78 o 
   1 -14   3      296.95      395.37     40.36 o 
   2 -14   3     1126.20     1160.54     70.32 o 
  -5 -13   3      505.97      475.40     43.34 o 
  -4 -13   3     2706.61     2583.85     85.32 o 
  -3 -13   3     3928.84     3946.57     97.61 o 
  -2 -13   3      981.32     1002.42     45.97 o 
  -1 -13   3     9020.42     9385.45    194.08 o 
   0 -13   3     3841.85     3988.52    100.18 o 
   1 -13   3      874.56      883.34     43.96 o 
   2 -13   3     1362.57     1403.81     62.20 o 
   3 -13   3      249.22      278.64     41.31 o 
   4 -13   3      795.39      945.23     91.82 o 
  -7 -12   3      133.31      134.37     33.87 o 
  -6 -12   3      295.26      279.10     26.89 o 
  -5 -12   3     1713.77     1653.70     54.60 o 
  -4 -12   3     2271.16     2196.01     77.15 o 
  -3 -12   3     1304.35     1256.83     44.59 o 
  -2 -12   3     1283.11     1297.18     44.95 o 
  -1 -12   3      139.32      130.62     17.18 o 
   0 -12   3      745.33      733.45     34.20 o 
   1 -12   3      747.48      794.98     36.75 o 
   2 -12   3     1614.63     1733.41     58.65 o 
   3 -12   3     1078.53     1013.70     52.34 o 
   4 -12   3     2304.19     2439.77     90.65 o 
   5 -12   3      360.48      451.83     70.02 o 
  -8 -11   3      746.97      783.30     67.79 o 
  -7 -11   3     2212.22     2153.02     89.19 o 
  -6 -11   3     3380.32     3241.02     94.53 o 
  -5 -11   3      601.56      616.09     35.51 o 
  -4 -11   3      101.87      147.32     22.54 o 
  -3 -11   3     3400.94     3229.80     79.97 o 
  -2 -11   3      225.17      244.22     17.64 o 
  -1 -11   3     2577.47     2618.27     69.72 o 
   0 -11   3     4091.90     4214.76     99.36 o 
   1 -11   3     1752.94     1768.93     55.90 o 
   2 -11   3      390.17      386.22     27.31 o 
   3 -11   3       27.26       45.67     11.72 o 
   4 -11   3     2885.60     3179.52     91.61 o 
   5 -11   3       68.19      114.55     23.92 o 
   6 -11   3      733.41      742.89     72.20 o 
  -8 -10   3      464.82      440.31     51.57 o 
  -7 -10   3      660.05      687.53     45.52 o 
  -6 -10   3     2495.17     2414.06     74.88 o 
  -5 -10   3     7668.27     7287.29    152.00 o 
  -4 -10   3     5395.96     4944.29    109.25 o 
  -3 -10   3     3778.76     3485.50     83.29 o 
  -2 -10   3     1275.22     1238.64     44.03 o 
  -1 -10   3      168.72      198.29     15.30 o 
   0 -10   3      506.13      489.81     35.12 o 
   1 -10   3     1742.84     1831.18     55.16 o 
   2 -10   3    12696.63    12894.80    216.83 o 
   3 -10   3     2574.75     2673.25     63.74 o 
   4 -10   3     3705.21     4045.06    104.25 o 
   5 -10   3      410.26      378.69     32.71 o 
   6 -10   3      510.78      463.77     37.77 o 
   7 -10   3      151.12      182.62     47.57 o 
  -8  -9   3     2746.32     2520.62     98.06 o 
  -7  -9   3     2559.62     2400.97     92.71 o 
  -6  -9   3      455.68      431.15     28.18 o 
  -5  -9   3      754.13      725.84     31.26 o 
  -4  -9   3     5443.95     5128.78    111.46 o 
  -3  -9   3     8434.38     8151.06    162.86 o 
  -2  -9   3     3743.13     3722.34     76.82 o 
  -1  -9   3    12747.84    12365.06    211.82 o 
   0  -9   3     6754.49     6698.14    124.20 o 
   1  -9   3      165.13      174.30     13.72 o 
   2  -9   3      354.15      428.41     32.44 o 
   3  -9   3     5270.87     5398.06    124.74 o 
   4  -9   3     4653.33     4889.48    119.88 o 
   5  -9   3     2737.92     2794.02     86.58 o 
   6  -9   3     1890.11     1906.84     71.20 o 
   7  -9   3     1650.41     1603.04    100.45 o 
  -9  -8   3     9500.10     9271.81    418.74 o 
  -8  -8   3       17.05       29.85     44.07 o 
  -7  -8   3     9204.72     8542.00    235.05 o 
  -6  -8   3      384.55      360.03     25.28 o 
  -5  -8   3     2179.36     2080.39     55.71 o 
  -4  -8   3     3515.90     3361.44     77.25 o 
  -3  -8   3     2593.13     2519.56     62.51 o 
  -2  -8   3    45159.44    44004.97    772.57 o 
  -1  -8   3      453.47      463.40     19.32 o 
   0  -8   3    17895.89    17801.05    294.19 o 
   1  -8   3     1679.94     1803.45     42.78 o 
   2  -8   3      704.54      718.44     25.92 o 
   3  -8   3     6545.54     6768.32    147.07 o 
   4  -8   3      176.76      217.68     28.01 o 
   5  -8   3    10354.40     9632.65    212.74 o 
   6  -8   3      866.78      824.54     45.68 o 
   7  -8   3     4858.14     4815.56    130.89 o 
   8  -8   3      736.95      776.62     47.44 o 
 -10  -7   3      387.31      537.13     64.63 o 
  -9  -7   3     4564.21     4702.14    234.17 o 
  -8  -7   3      461.30      434.22     37.80 o 
  -7  -7   3     4150.07     4000.36    126.72 o 
  -6  -7   3     4121.12     4024.68    124.47 o 
  -5  -7   3     6462.98     6130.96    126.35 o 
  -4  -7   3     1386.37     1372.43     39.76 o 
  -3  -7   3     2605.76     2432.17     58.81 o 
  -2  -7   3     2091.83     2074.24     51.62 o 
  -1  -7   3       61.55       66.06      7.19 o 
   0  -7   3      131.05      149.22     11.34 o 
   1  -7   3     5742.93     5760.00     93.80 o 
   2  -7   3     2851.04     2906.25     73.73 o 
   3  -7   3      179.51      205.69     20.15 o 
   4  -7   3     2348.02     2291.53     76.02 o 
   5  -7   3    11732.49    11152.52    305.96 o 
   6  -7   3      325.20      373.59     35.38 o 
   7  -7   3     2302.91     2351.80    131.27 o 
   8  -7   3     1327.91     1424.34     71.83 o 
 -10  -6   3     1900.76     1679.02    120.73 o 
  -9  -6   3     2981.62     2909.71    164.75 o 
  -8  -6   3     2221.30     2067.89    110.87 o 
  -7  -6   3     3554.29     3485.22    113.86 o 
  -6  -6   3     4728.99     4412.64    130.89 o 
  -5  -6   3     1236.11     1235.28     37.39 o 
  -4  -6   3     8171.51     7888.22    151.31 o 
  -3  -6   3     8680.47     8457.22    161.76 o 
  -2  -6   3    21425.17    22304.39    366.27 o 
  -1  -6   3    12131.27    12426.76    189.56 o 
   0  -6   3    16552.99    16364.77    271.17 o 
   1  -6   3    12209.44    12623.92    185.84 o 
   2  -6   3     5827.71     6197.27    131.11 o 
   3  -6   3     2775.63     2751.09     78.81 o 
   4  -6   3      783.55      807.06     38.28 o 
   5  -6   3     3269.66     3199.77    152.96 o 
   6  -6   3     1490.20     1590.84     68.80 o 
   7  -6   3     4309.08     4257.98    152.24 o 
   8  -6   3     2061.73     2145.65    142.80 o 
 -10  -5   3      188.64      232.01     44.27 o 
  -9  -5   3      363.64      403.74     50.70 o 
  -8  -5   3     1671.99     1635.50    106.79 o 
  -7  -5   3     3256.52     3110.20    100.45 o 
  -6  -5   3    10911.58    10492.85    270.13 o 
  -5  -5   3    23091.81    22438.47    396.06 o 
  -4  -5   3    15330.85    15394.33    249.83 o 
  -3  -5   3     1571.44     1637.28     41.37 o 
  -2  -5   3     1227.68     1249.87     27.88 o 
  -1  -5   3     7892.72     7801.28    133.83 o 
   0  -5   3     4644.55     4581.36     83.69 o 
   1  -5   3    16919.78    17319.22    283.58 o 
   2  -5   3    15867.13    16504.11    306.43 o 
   3  -5   3    19560.64    18833.40    630.00 o 
   4  -5   3      313.93      335.02     27.76 o 
   5  -5   3     2915.18     2946.24     96.31 o 
   6  -5   3     3901.56     3951.25    164.37 o 
   7  -5   3        7.47        0.00     11.05 o 
   8  -5   3      695.23      723.80     68.42 o 
   9  -5   3      269.70      268.18     52.57 o 
 -10  -4   3     6192.42     6461.53    298.48 o 
  -9  -4   3      743.50      664.36     63.02 o 
  -8  -4   3     1180.50     1095.21     81.41 o 
  -7  -4   3      598.12      617.15     35.80 o 
  -6  -4   3     7387.33     7253.64    161.03 o 
  -5  -4   3    11600.19    11820.07    300.55 o 
  -4  -4   3     4039.67     4029.49    111.39 o 
  -3  -4   3    41137.91    41125.81    634.20 o 
  -2  -4   3      394.36      438.04     15.43 o 
  -1  -4   3     3337.51     3328.96     70.38 o 
   0  -4   3     1153.66     1182.52     33.29 o 
   1  -4   3    39493.36    41033.23    650.24 o 
   2  -4   3    11866.08    11781.46    203.78 o 
   3  -4   3      821.44      848.69     68.46 o 
   4  -4   3    11285.01    11391.05    272.45 o 
   5  -4   3      896.54      916.87     44.91 o 
   6  -4   3     1076.84     1075.37     50.87 o 
   7  -4   3      890.82      933.24     56.55 o 
   8  -4   3     7666.50     7778.33    268.10 o 
   9  -4   3     2210.95     2342.34    126.05 o 
 -10  -3   3     2163.31     2297.02    135.23 o 
  -9  -3   3      337.52      377.05     47.02 o 
  -8  -3   3    17110.38    17079.72    672.77 o 
  -7  -3   3     1717.41     1673.90    121.76 o 
  -6  -3   3    21672.59    21050.96    375.41 o 
  -5  -3   3     6510.74     6458.02    125.39 o 
  -4  -3   3     5159.77     5266.57     84.96 o 
  -3  -3   3    33728.15    34170.18    924.51 o 
  -2  -3   3     3000.20     3129.16     84.31 o 
  -1  -3   3    73251.27    72552.96   1733.31 o 
   0  -3   3     1894.31     1967.14     47.11 o 
   1  -3   3    11248.84    11296.75    219.36 o 
   2  -3   3    19184.98    19504.73    366.82 o 
   3  -3   3     2927.35     2898.70     85.28 o 
   4  -3   3    23100.15    23125.63    512.60 o 
   5  -3   3     1424.51     1461.03     57.06 o 
   6  -3   3     8752.96     8462.98    215.49 o 
   7  -3   3       21.95       11.76     18.94 o 
   8  -3   3      186.26      208.31     59.72 o 
   9  -3   3     3051.44     3113.28    147.36 o 
  -9  -2   3     2516.81     2692.13    101.57 o 
  -8  -2   3     8844.05     9307.87    277.36 o 
  -7  -2   3    15237.68    15779.69    543.15 o 
  -6  -2   3      327.39      364.16     37.82 o 
  -5  -2   3    22613.80    22514.94    401.92 o 
  -4  -2   3     8759.20     8966.92    170.14 o 
  -3  -2   3      774.30      835.63     29.68 o 
  -2  -2   3    10155.07    10280.10    220.37 o 
  -1  -2   3      508.60      522.82     20.12 o 
   0  -2   3     5683.72     6063.89    139.78 o 
   1  -2   3     7272.81     7194.43    147.29 o 
   2  -2   3     6869.31     6810.78    204.96 o 
   3  -2   3    37811.11    38216.98    714.31 o 
   4  -2   3     4032.07     3994.02    110.38 o 
   5  -2   3     4058.91     3952.06    111.37 o 
   6  -2   3     8744.65     8570.17    212.93 o 
   7  -2   3       94.76      117.58     29.20 o 
   8  -2   3     1286.18     1330.28     81.19 o 
   9  -2   3     1140.10     1110.48     79.37 o 
 -10  -1   3     1998.27     2256.56    134.34 o 
  -9  -1   3     2119.94     2247.03     76.17 o 
  -8  -1   3     1748.42     1788.55    109.60 o 
  -7  -1   3    12890.38    13407.50    357.82 o 
  -6  -1   3      461.21      483.37     30.26 o 
  -5  -1   3     7573.94     7906.51    179.01 o 
  -4  -1   3    28196.07    28569.72    604.06 o 
  -3  -1   3    13735.04    13824.97    227.99 o 
  -2  -1   3     8276.22     8360.98    179.49 o 
  -1  -1   3    13986.12    14121.47    373.63 o 
   0  -1   3    60143.14    53585.77   1457.13 o 
   1  -1   3    25950.73    26691.14    563.70 o 
   2  -1   3     8793.86     9184.45    180.25 o 
   3  -1   3    13115.84    13222.80    249.80 o 
   4  -1   3     2492.78     2479.49     72.52 o 
   5  -1   3     1191.46     1092.13     42.89 o 
   6  -1   3     4530.27     4315.56    152.30 o 
   7  -1   3     9197.91     8784.70    280.80 o 
   8  -1   3     5623.95     5415.71    193.85 o 
   9  -1   3     1981.82     2009.94    104.89 o 
 -11   0   3     1727.02     2060.83    136.85 o 
 -10   0   3     1021.25     1072.27     86.70 o 
  -9   0   3     2962.58     3157.73    191.77 o 
  -8   0   3     3785.54     3893.42    106.63 o 
  -7   0   3      149.92      161.53     27.27 o 
  -6   0   3    25596.97    26345.86    684.35 o 
  -5   0   3    19869.57    19666.89    422.77 o 
  -4   0   3    25281.69    25589.69    680.01 o 
  -3   0   3      596.76      637.76     31.71 o 
  -2   0   3    27978.70    27403.41    578.45 o 
  -1   0   3     8561.85     8447.23    187.97 o 
   0   0   3     8100.79     8640.18    195.96 o 
   1   0   3    21681.44    22382.72    585.20 o 
   2   0   3    67868.41    67003.57   3755.90 o 
   3   0   3    11452.38    11284.23    252.64 o 
   4   0   3     2318.00     2332.85     66.84 o 
   5   0   3     5943.55     5584.08    139.48 o 
   6   0   3      173.79      185.07     27.54 o 
   7   0   3     1709.25     1643.27     81.18 o 
   8   0   3       99.18      106.08     27.97 o 
   9   0   3     1843.54     1897.49    100.18 o 
 -11   1   3     4734.85     5452.85    260.45 o 
 -10   1   3     2075.34     2136.05     97.40 o 
  -9   1   3     2217.47     2267.29     93.70 o 
  -8   1   3     1766.49     1833.60     60.29 o 
  -7   1   3    12642.06    12921.13    294.45 o 
  -6   1   3      457.06      443.76     22.90 o 
  -5   1   3     7687.68     7846.09    178.82 o 
  -4   1   3    28024.15    28463.24   1075.35 o 
  -3   1   3    13955.43    13729.52    537.44 o 
  -2   1   3     8198.68     7995.21    178.21 o 
  -1   1   3    14332.18    14680.63    311.18 o 
   0   1   3    60424.20    59758.64   1832.92 o 
   1   1   3    26103.16    26748.51    687.88 o 
   2   1   3     8759.58     8745.64    246.77 o 
   3   1   3    12449.08    12162.42    346.79 o 
   4   1   3     2473.36     2459.80     68.33 o 
   5   1   3     1058.55     1068.94     53.46 o 
   6   1   3     4443.86     4298.64    147.19 o 
   7   1   3     9659.02     9336.41    278.46 o 
   8   1   3     5601.02     5393.48    189.47 o 
   9   1   3     2013.87     1951.42     99.95 o 
 -11   2   3     1021.99     1141.53     72.20 o 
 -10   2   3      652.63      742.58     52.55 o 
  -9   2   3     2501.81     2571.61    113.91 o 
  -8   2   3     8805.96     8724.08    262.54 o 
  -7   2   3    15377.94    15545.52    346.47 o 
  -6   2   3      334.66      311.98     19.32 o 
  -5   2   3    22631.36    23008.01    488.42 o 
  -4   2   3     9075.39     8814.32    358.29 o 
  -3   2   3      758.65      723.65     57.00 o 
  -2   2   3     9962.70     9359.97    411.86 o 
  -1   2   3      491.02      542.26     65.97 o 
   0   2   3     5756.65     5936.47    242.08 o 
   1   2   3     7356.76     7474.45    197.63 o 
   2   2   3     7385.29     7369.49    194.65 o 
   3   2   3    38509.10    38720.02    989.36 o 
   4   2   3     4106.38     4131.81    128.85 o 
   5   2   3     4006.37     4044.87    132.41 o 
   6   2   3     8922.66     8616.87    256.34 o 
   7   2   3       82.10       76.27     20.86 o 
   8   2   3     1249.92     1287.35     73.04 o 
   9   2   3     1080.09     1123.51     71.77 o 
 -11   3   3      657.65      626.50     54.75 o 
 -10   3   3     2284.24     2429.99    103.23 o 
  -9   3   3      349.70      304.71     32.91 o 
  -8   3   3    16990.01    16954.12    464.76 o 
  -7   3   3     1750.92     1736.46     55.30 o 
  -6   3   3    21306.87    20425.06    450.61 o 
  -5   3   3     6311.48     6251.88    187.61 o 
  -4   3   3     5210.60     5267.28    229.08 o 
  -3   3   3    33962.07    30629.60   1277.76 o 
  -2   3   3     2832.71     3008.15    155.05 o 
  -1   3   3    73522.23    70320.45   1496.16 o 
   0   3   3     1956.39     1954.89     57.41 o 
   1   3   3    10938.66    11217.94    296.53 o 
   2   3   3    18515.16    18726.78    500.64 o 
   3   3   3     2868.99     2852.39     93.29 o 
   4   3   3    22948.80    22776.60    605.82 o 
   5   3   3     1460.63     1473.24     63.87 o 
   6   3   3     8840.99     8557.31    253.72 o 
   7   3   3       14.46       65.38    114.02 o 
   8   3   3      203.79      274.30     35.78 o 
   9   3   3     3029.50     3209.73    134.46 o 
 -11   4   3      731.95      720.13     90.80 o 
 -10   4   3     6222.93     6581.40    214.14 o 
  -9   4   3      737.15      749.77     48.78 o 
  -8   4   3     1224.64     1282.50     74.20 o 
  -7   4   3      626.43      664.88     50.26 o 
  -6   4   3     7187.33     7066.81    169.42 o 
  -5   4   3    11522.69    11193.46    463.12 o 
  -4   4   3     4055.43     4043.70    190.64 o 
  -3   4   3    41070.98    35776.89   1529.83 o 
  -2   4   3      359.69      337.12     40.16 o 
  -1   4   3     3053.41     2912.80     87.97 o 
   0   4   3     1229.06     1243.18     39.30 o 
   1   4   3    39090.76    40691.98   1041.66 o 
   2   4   3    12096.86    12294.35    319.00 o 
   3   4   3      838.78      886.04     40.35 o 
   4   4   3    11367.68    11382.44    314.97 o 
   5   4   3      830.91      929.24     48.06 o 
   6   4   3     1073.72      998.73     84.10 o 
   7   4   3      899.36      876.95     53.87 o 
   8   4   3     7469.63     7365.62    298.26 o 
   9   4   3     2251.73     2130.22    137.33 o 
 -10   5   3      211.19      225.00     33.37 o 
  -9   5   3      380.54      350.72     35.99 o 
  -8   5   3     1797.79     1803.53    110.89 o 
  -7   5   3     3213.72     2976.70    107.01 o 
  -6   5   3    10495.78    10305.58    238.37 o 
  -5   5   3    22619.71    20850.14    849.91 o 
  -4   5   3    15287.00    14425.91    613.06 o 
  -3   5   3     1730.21     1829.30    108.79 o 
  -2   5   3     1331.74     1229.97     77.62 o 
   0   5   3     4471.82     4446.45    138.26 o 
   1   5   3    16799.05    16965.82    617.22 o 
   2   5   3    15683.61    16025.16    428.97 o 
   3   5   3    19479.32    19528.71    505.56 o 
   4   5   3      289.31      281.56     26.49 o 
   5   5   3     2964.27     2835.76    103.51 o 
   6   5   3     3812.30     3739.19    133.22 o 
   7   5   3        9.27       14.27     38.28 o 
   8   5   3      697.82      792.99     82.50 o 
 -10   6   3     1921.38     2026.33     92.76 o 
  -9   6   3     3000.10     3087.66    118.44 o 
  -8   6   3     2141.06     2106.33     92.30 o 
  -7   6   3     3706.48     3700.57    124.78 o 
  -6   6   3     4645.52     4329.22    140.61 o 
  -5   6   3     1297.07     1336.11     89.38 o 
  -4   6   3     8214.40     7508.00    345.54 o 
  -3   6   3     8571.66     8685.23    365.00 o 
   0   6   3    16941.69    16857.13    444.22 o 
   1   6   3    12061.18    11994.69    329.16 o 
   2   6   3     5944.96     6007.52    173.34 o 
   3   6   3     2933.58     2951.21     94.71 o 
   4   6   3      747.98      793.73     60.18 o 
   5   6   3     3459.33     3506.79    144.33 o 
   6   6   3     1484.06     1617.52     99.15 o 
   7   6   3     4294.40     4278.25    151.43 o 
   8   6   3     2088.03     2077.86     96.80 o 
  -9   7   3     4609.40     4634.80    163.09 o 
  -8   7   3      447.18      444.08     38.89 o 
  -7   7   3     4107.39     4000.32    137.27 o 
  -6   7   3     4202.38     4043.49    197.68 o 
  -5   7   3     6716.74     6374.41    284.96 o 
  -4   7   3     1285.62     1367.91    102.08 o 
  -3   7   3     2699.21     2719.31    141.08 o 
   0   7   3      184.04      174.88     14.36 o 
   1   7   3     5821.57     5702.64    161.66 o 
   2   7   3     2880.87     2740.43     91.13 o 
   3   7   3      152.10      138.75     17.96 o 
   4   7   3     2334.58     2318.80    130.89 o 
   5   7   3    11827.64    11719.63    323.69 o 
   6   7   3      347.40      378.43     35.20 o 
   7   7   3     2374.65     2415.43    102.02 o 
   8   7   3     1331.12     1427.40    140.11 o 
  -9   8   3     9565.22     9622.10    291.42 o 
  -8   8   3       13.80        9.64     15.18 o 
  -7   8   3     9047.72     8319.62    290.02 o 
  -6   8   3      426.27      485.58     55.41 o 
  -4   8   3     3510.19     3200.83    183.68 o 
  -3   8   3     2731.24     2910.02    148.72 o 
   0   8   3    17744.98    17349.28    632.07 o 
   1   8   3     1717.19     1731.73     62.18 o 
   2   8   3      646.86      661.15     34.81 o 
   3   8   3     6402.57     6365.01    290.47 o 
   4   8   3      183.37      191.31     23.43 o 
   5   8   3    10392.08    10238.98    315.31 o 
   6   8   3      883.45      887.39     52.52 o 
   7   8   3     4841.62     5066.74    172.23 o 
  -8   9   3     2673.20     2585.78    106.59 o 
  -7   9   3     2642.96     2575.83    158.40 o 
  -4   9   3     5541.67     5613.07    265.03 o 
  -3   9   3     8147.45     8576.18    362.42 o 
   1   9   3      167.47      201.70     18.80 o 
   2   9   3      322.68      335.52     25.59 o 
   3   9   3     5370.03     5135.22    160.68 o 
   4   9   3     4610.77     4493.68    149.92 o 
   5   9   3     2848.85     2828.61    164.54 o 
   6   9   3     1915.94     1905.77     85.00 o 
   7   9   3     1528.25     1619.00     80.39 o 
  -8  10   3      425.13      443.11     54.30 o 
  -7  10   3      626.11      632.74     47.30 o 
  -3  10   3     3788.86     3821.41    192.21 o 
   1  10   3     1687.10     1725.31     99.27 o 
   2  10   3    12636.58    12629.95    516.07 o 
   3  10   3     2520.65     2457.32     92.35 o 
   4  10   3     3598.87     3453.76    126.04 o 
   5  10   3      445.33      444.28     37.43 o 
   6  10   3      494.83      602.54    131.04 o 
   7  10   3      147.56      217.37     42.08 o 
  -7  11   3     2107.32     2099.48     94.64 o 
   2  11   3      431.93      481.96     48.36 o 
   3  11   3       31.13       17.44     19.40 o 
   4  11   3     2980.12     3077.14    169.53 o 
   5  11   3       75.40      143.67     38.09 o 
   6  11   3      706.76      721.78     57.14 o 
   4  12   3     2295.38     2313.22    141.89 o 
   5  12   3      364.64      383.21     55.63 o 
  -3 -14   4     1394.98     1432.57     96.67 o 
  -2 -14   4     1800.28     1972.83     85.55 o 
  -1 -14   4      603.96      538.56     46.01 o 
   0 -14   4       72.89      101.02     22.57 o 
   1 -14   4      187.05      371.24     57.34 o 
  -4 -13   4       78.19       84.96     16.51 o 
  -3 -13   4     2425.77     2362.10     79.49 o 
  -2 -13   4      501.84      485.66     42.41 o 
  -1 -13   4     4018.15     4214.23    106.45 o 
   0 -13   4     4467.77     4678.82    116.27 o 
   1 -13   4      423.70      470.65     33.50 o 
   2 -13   4     2947.50     3278.00    109.94 o 
   3 -13   4      692.26     1013.13     95.88 o 
  -7 -12   4     1260.98     1186.38     85.69 o 
  -6 -12   4     1761.89     1812.71     66.70 o 
  -5 -12   4      344.22      362.15     38.88 o 
  -4 -12   4     6389.17     6306.26    139.48 o 
  -3 -12   4      208.84      265.90     22.39 o 
  -2 -12   4      726.22      749.67     39.99 o 
  -1 -12   4     1120.14     1189.35     45.69 o 
   0 -12   4     3233.23     3378.19     89.83 o 
   1 -12   4     3109.18     3303.51     90.74 o 
   2 -12   4       36.60       46.19     15.54 o 
   3 -12   4     3591.93     3827.28    107.17 o 
   4 -12   4      314.38      424.98     45.02 o 
  -8 -11   4      246.55      195.10     39.74 o 
  -7 -11   4      595.55      658.67     47.95 o 
  -6 -11   4     2889.75     2824.09     77.28 o 
  -5 -11   4     2617.17     2449.94     69.10 o 
  -4 -11   4      487.30      531.24     29.11 o 
  -3 -11   4     2168.56     2197.94     62.87 o 
  -2 -11   4     5745.10     5561.29    123.47 o 
  -1 -11   4      731.75      749.95     34.10 o 
   0 -11   4      278.02      269.08     22.96 o 
   1 -11   4      577.31      562.11     32.71 o 
   2 -11   4     1284.66     1324.07     52.23 o 
   3 -11   4      116.93       87.94     20.06 o 
   4 -11   4     1515.15     1533.67     62.43 o 
   5 -11   4     1851.44     1901.67     89.03 o 
  -8 -10   4      161.79      149.55     35.04 o 
  -7 -10   4       61.03       69.85     19.72 o 
  -6 -10   4      907.77      894.65     39.45 o 
  -5 -10   4     2192.91     2212.30     62.63 o 
  -4 -10   4    10886.68    10277.43    205.24 o 
  -3 -10   4      135.49      234.27     33.24 o 
  -2 -10   4      400.40      373.64     22.93 o 
  -1 -10   4     1451.38     1438.92     65.46 o 
   0 -10   4      528.71      540.50     29.47 o 
   1 -10   4     1532.14     1543.61     60.34 o 
   2 -10   4     5495.53     5771.45    134.86 o 
   3 -10   4     2091.81     2186.31     71.84 o 
   4 -10   4      613.41      680.98     41.93 o 
   5 -10   4     1045.28     1034.04     53.41 o 
   6 -10   4      442.24      482.31     51.81 o 
  -9  -9   4      473.99      562.07     59.00 o 
  -8  -9   4     2008.83     2084.10     85.41 o 
  -7  -9   4     1505.97     1374.95     67.99 o 
  -6  -9   4      527.61      478.23     26.50 o 
  -5  -9   4      147.55      154.36     16.36 o 
  -4  -9   4     1740.09     1589.03     48.01 o 
  -3  -9   4     3356.79     3269.06     79.09 o 
  -2  -9   4     3636.63     3515.19     82.71 o 
  -1  -9   4     3152.82     3134.68     77.44 o 
   0  -9   4     7124.08     7137.71    149.94 o 
   1  -9   4     1031.65      997.18     39.75 o 
   2  -9   4     1023.41     1089.54     44.28 o 
   3  -9   4     8215.38     8329.28    182.05 o 
   4  -9   4     5168.24     5171.36    131.37 o 
   5  -9   4     2362.07     2149.39     76.32 o 
   6  -9   4      600.09      573.69     41.53 o 
   7  -9   4     2608.04     2557.28    171.11 o 
  -9  -8   4     5643.72     5454.14    174.64 o 
  -8  -8   4     2831.47     2707.50    104.42 o 
  -7  -8   4     7759.15     7202.52    205.34 o 
  -6  -8   4     8990.72     8606.42    172.66 o 
  -5  -8   4     1959.78     1862.62     52.20 o 
  -4  -8   4     9857.09     9502.46    184.96 o 
  -3  -8   4     7997.81     7811.10    156.55 o 
  -2  -8   4    19680.11    19033.31    347.82 o 
  -1  -8   4     2726.08     2764.10     69.21 o 
   0  -8   4    11091.25    11052.28    215.66 o 
   1  -8   4     9415.45     9693.79    195.27 o 
   2  -8   4     4518.05     4724.48    111.86 o 
   3  -8   4     4368.19     4389.15    111.87 o 
   4  -8   4     2199.88     2074.60     70.13 o 
   5  -8   4     6116.59     6081.20    214.59 o 
   6  -8   4      420.03      439.33     35.46 o 
   7  -8   4     1374.32     1362.71     61.39 o 
 -10  -7   4     1879.70     1975.74    134.75 o 
  -9  -7   4     1227.91     1137.60     61.30 o 
  -8  -7   4     2666.46     2540.29     94.27 o 
  -7  -7   4      286.96      286.54     28.44 o 
  -6  -7   4     1649.38     1533.01     46.10 o 
  -5  -7   4    19493.01    18442.68    336.12 o 
  -4  -7   4      494.44      514.02     24.40 o 
  -3  -7   4    12222.23    11832.44    223.57 o 
  -2  -7   4     4149.35     3990.03     87.74 o 
  -1  -7   4     7611.31     7619.19    152.89 o 
   0  -7   4      933.92      908.63     29.30 o 
   1  -7   4     4973.26     5074.23    113.70 o 
   2  -7   4     9118.49     9398.66    193.25 o 
   3  -7   4      666.65      682.17     36.20 o 
   4  -7   4     5762.20     5661.01    136.17 o 
   5  -7   4     5909.72     5900.14    144.08 o 
   6  -7   4     1729.96     1763.99     65.93 o 
   7  -7   4     1937.09     2033.54     73.69 o 
 -10  -6   4     2670.54     2779.35    165.35 o 
  -9  -6   4     1203.98     1129.19     90.48 o 
  -8  -6   4      273.10      252.17     27.87 o 
  -7  -6   4     1006.90     1025.26     49.83 o 
  -6  -6   4     9707.04     9350.12    205.12 o 
  -5  -6   4      301.01      327.56     19.10 o 
  -4  -6   4    19197.69    18380.76    334.04 o 
  -3  -6   4    11102.09    10519.34    198.25 o 
  -2  -6   4     6520.08     6408.68    129.64 o 
  -1  -6   4     1744.04     1754.71     48.10 o 
   0  -6   4      340.57      376.15     17.42 o 
   1  -6   4    14376.29    14840.76    278.22 o 
   2  -6   4      202.89      272.76     31.63 o 
   3  -6   4     6485.27     6524.38    181.05 o 
   4  -6   4     2535.31     2646.14     77.51 o 
   5  -6   4     3654.27     3776.24    120.33 o 
   6  -6   4      252.14      280.03     30.59 o 
   7  -6   4     1005.58     1052.64     56.83 o 
   8  -6   4     2172.27     2309.91    123.86 o 
 -11  -5   4      460.36      424.49     57.67 o 
 -10  -5   4     2001.84     2026.63    128.05 o 
  -9  -5   4      896.01      889.37     76.82 o 
  -8  -5   4      503.14      563.12     36.87 o 
  -7  -5   4     1228.11     1101.96     50.70 o 
  -6  -5   4     2461.93     2442.38     68.10 o 
  -5  -5   4     4945.72     4796.08    100.05 o 
  -4  -5   4     4307.37     4181.74     87.37 o 
  -3  -5   4     4604.66     4654.02     95.62 o 
  -2  -5   4     2605.62     2596.34     59.66 o 
  -1  -5   4     4309.12     4296.13    108.58 o 
   0  -5   4     4250.81     4228.22     80.97 o 
   1  -5   4    15040.61    15338.21    257.21 o 
   2  -5   4     2833.27     2875.02     74.88 o 
   3  -5   4    18940.58    18534.98    357.52 o 
   4  -5   4      380.64      414.59     31.59 o 
   5  -5   4      266.96      272.06     27.90 o 
   6  -5   4     2713.49     2638.42     94.23 o 
   7  -5   4     1432.48     1416.14     83.30 o 
   8  -5   4      639.61      760.90     69.64 o 
 -11  -4   4      799.99      806.70     76.40 o 
 -10  -4   4      720.42      698.80     68.89 o 
  -9  -4   4     4524.98     4547.47    221.37 o 
  -8  -4   4      659.19      677.09     60.05 o 
  -7  -4   4     4672.59     4727.04    137.62 o 
  -6  -4   4     5680.38     5494.42    152.68 o 
  -5  -4   4      998.22      983.23     30.44 o 
  -4  -4   4     3810.62     3753.95     78.68 o 
  -3  -4   4     7721.70     8036.19    150.80 o 
  -2  -4   4       71.80       70.74     11.70 o 
  -1  -4   4    17162.00    17369.61    309.01 o 
   0  -4   4     2114.26     2123.95     47.45 o 
   1  -4   4    36614.40    36104.56    593.38 o 
   2  -4   4     7768.19     7759.84    161.72 o 
   3  -4   4      665.72      691.12     49.92 o 
   4  -4   4     5408.71     5665.75    189.16 o 
   5  -4   4     2364.44     2335.24     82.40 o 
   6  -4   4     5512.18     5386.43    152.82 o 
   7  -4   4      149.46      151.91     36.15 o 
   8  -4   4     8098.00     8221.71    282.07 o 
 -10  -3   4     2701.76     2788.71    153.69 o 
  -9  -3   4     6972.08     7113.54    308.81 o 
  -8  -3   4    20618.68    19974.99    800.91 o 
  -7  -3   4     8438.68     8493.79    225.51 o 
  -6  -3   4    20245.88    19842.62    488.82 o 
  -5  -3   4     2847.24     2912.45     57.11 o 
  -4  -3   4     1863.00     2063.29     75.33 o 
  -3  -3   4    19475.29    20076.66    416.93 o 
  -2  -3   4    57275.24    56337.45   1165.13 o 
  -1  -3   4    51156.93    50132.57   1032.34 o 
   0  -3   4    12468.81    12515.69    229.15 o 
   1  -3   4    17371.24    16790.56    278.93 o 
   2  -3   4     1991.83     1995.89     53.23 o 
   3  -3   4     2468.84     2406.69     77.40 o 
   4  -3   4     3072.30     3080.22     93.44 o 
   5  -3   4    10886.74    10579.02    263.26 o 
   6  -3   4     5824.00     5583.69    154.98 o 
   7  -3   4     2354.51     2421.66    198.02 o 
   8  -3   4      154.55      205.01     42.67 o 
 -10  -2   4     2985.96     2900.68    160.12 o 
  -9  -2   4     4500.54     4347.97    215.35 o 
  -8  -2   4     5571.98     5513.48    250.46 o 
  -7  -2   4    19575.02    20059.76    525.69 o 
  -6  -2   4      133.08      180.93     21.72 o 
  -5  -2   4     6338.40     6431.74    111.04 o 
  -4  -2   4    16152.93    16040.16    265.98 o 
  -3  -2   4    11996.10    11810.45    217.91 o 
  -2  -2   4    14603.33    14814.00    319.34 o 
  -1  -2   4    22149.31    21956.02    464.29 o 
   0  -2   4    36759.81    34192.64    754.55 o 
   1  -2   4     7673.40     7909.45    163.84 o 
   2  -2   4     3717.77     3736.59     96.50 o 
   3  -2   4    13376.79    13523.69    310.29 o 
   4  -2   4     8815.18     8827.15    213.17 o 
   5  -2   4     1735.58     1700.58     63.09 o 
   6  -2   4    13686.45    12716.93    382.12 o 
   7  -2   4     3579.33     3651.35    147.96 o 
   8  -2   4     1210.34     1211.76    108.92 o 
  -9  -1   4     1786.25     1842.71     79.20 o 
  -8  -1   4     4858.44     4729.51    222.83 o 
  -7  -1   4     8412.43     8884.75    226.14 o 
  -6  -1   4      464.63      508.77     24.34 o 
  -5  -1   4    26291.49    26561.45    548.31 o 
  -4  -1   4     2565.75     2637.97     50.78 o 
  -3  -1   4    22952.01    22516.33    480.68 o 
  -2  -1   4     3485.16     3613.15     83.22 o 
  -1  -1   4     3884.83     3891.75     95.56 o 
   0  -1   4    36217.22    32427.01    887.27 o 
   1  -1   4      106.17      156.27     17.02 o 
   2  -1   4    13033.03    13408.19    298.20 o 
   3  -1   4      111.32      150.85     24.60 o 
   4  -1   4     9301.22     8994.03    213.74 o 
   5  -1   4     1336.23     1269.41     64.61 o 
   6  -1   4      834.50      801.46     87.08 o 
   7  -1   4     8116.30     8018.03    259.80 o 
   8  -1   4      156.33      199.57     37.73 o 
 -10   0   4     1595.50     1633.36    108.63 o 
  -9   0   4       95.26       85.82     26.91 o 
  -8   0   4       37.50       30.28     21.31 o 
  -7   0   4      386.44      415.54     24.00 o 
  -6   0   4        4.65       15.94     11.34 o 
  -5   0   4    17938.71    18205.89    393.85 o 
  -4   0   4    10261.46    10766.22    237.37 o 
  -3   0   4      373.70      422.31     22.34 o 
  -2   0   4     1780.55     1963.31     94.41 o 
  -1   0   4     4613.41     4661.54    112.34 o 
   0   0   4      698.74      730.03     30.71 o 
   1   0   4     1005.81     1158.94     87.83 o 
   2   0   4    38269.45    37323.96    796.53 o 
   3   0   4     1276.48     1297.36     65.81 o 
   4   0   4     6501.55     6115.31    190.27 o 
   5   0   4     2315.87     2086.52     87.83 o 
   6   0   4     1669.10     1659.82     79.97 o 
   7   0   4      497.13      480.04     46.95 o 
   8   0   4       22.61       31.09     22.31 o 
 -11   1   4      367.84      467.49     65.10 o 
 -10   1   4     3889.60     4123.97    201.06 o 
  -9   1   4     1902.45     2042.19     85.39 o 
  -8   1   4     4807.81     5021.98    128.58 o 
  -7   1   4     8422.04     8592.33    203.15 o 
  -6   1   4      487.15      450.47     28.60 o 
  -5   1   4    26417.40    25013.08   1298.33 o 
  -4   1   4     2479.45     2519.54    131.05 o 
  -3   1   4    23670.79    22589.37    480.26 o 
  -2   1   4     3131.74     3121.35     79.40 o 
  -1   1   4     3928.51     3841.31    156.82 o 
   0   1   4    36470.91    35629.10    733.51 o 
   1   1   4       87.22      102.95     12.16 o 
   2   1   4    13162.75    12442.87    351.49 o 
   3   1   4      135.26      225.02     23.86 o 
   4   1   4     9246.39     8806.32    258.40 o 
   5   1   4     1256.10     1183.89     60.24 o 
   6   1   4      842.24      907.75     53.85 o 
   7   1   4     8326.90     7944.86    253.02 o 
   8   1   4      140.19      212.19     35.81 o 
 -11   2   4     2915.40     3101.97    171.44 o 
 -10   2   4     3055.08     3073.80    119.95 o 
  -9   2   4     4614.50     4704.14    154.98 o 
  -8   2   4     5644.70     5594.03    141.39 o 
  -7   2   4    19527.59    19516.04    431.94 o 
  -6   2   4      165.31      169.28     15.39 o 
  -5   2   4     6598.11     6629.34    192.91 o 
  -4   2   4    16547.00    15841.09    631.80 o 
  -3   2   4    11695.71    11045.07    477.01 o 
  -2   2   4    14998.61    14502.57    504.43 o 
  -1   2   4    22102.53    21153.81    462.84 o 
   0   2   4    36969.27    36647.49    750.12 o 
   1   2   4     7920.27     8157.73    219.69 o 
   2   2   4     3850.01     3877.50    117.12 o 
   3   2   4    13577.19    13360.30    366.15 o 
   4   2   4     8657.95     8490.47    250.46 o 
   5   2   4     1724.97     1710.86     74.12 o 
   6   2   4    13633.42    12797.74    367.87 o 
   7   2   4     3559.09     3439.55    155.70 o 
   8   2   4     1199.47     1148.82     70.68 o 
 -11   3   4      310.53      336.67     42.08 o 
 -10   3   4     2601.17     2675.15    110.51 o 
  -9   3   4     6702.88     6817.08    214.41 o 
  -8   3   4    20564.84    20740.97    552.25 o 
  -7   3   4     8615.39     8399.95    198.58 o 
  -6   3   4    20188.16    19955.81    435.67 o 
  -5   3   4     2887.94     2909.46    145.79 o 
  -4   3   4     2030.56     2162.48    120.43 o 
  -3   3   4    19037.09    16657.34    759.26 o 
  -2   3   4    57229.20    52460.91   2089.02 o 
  -1   3   4    51429.13    47710.11   1234.97 o 
   0   3   4    12323.44    12041.76    322.46 o 
   1   3   4    16615.96    16699.99    437.79 o 
   2   3   4     1968.32     1885.31     67.67 o 
   3   3   4     2590.66     2471.79     85.13 o 
   4   3   4     3054.57     2882.93    103.10 o 
   5   3   4    11221.19    11203.31    312.31 o 
   6   3   4     5677.30     5460.44    181.17 o 
   7   3   4     2355.89     2299.70    101.42 o 
   8   3   4      161.61      243.88     60.39 o 
 -11   4   4      799.56      775.05     59.74 o 
 -10   4   4      684.17      777.82     53.66 o 
  -9   4   4     4574.16     4494.11    153.54 o 
  -8   4   4      664.44      689.30     43.17 o 
  -7   4   4     4636.84     4578.49    119.86 o 
  -6   4   4     5693.39     5349.71    169.41 o 
  -5   4   4     1072.56      964.14     73.21 o 
  -4   4   4     3859.92     3658.32    189.11 o 
  -3   4   4     7597.83     7439.59    349.54 o 
  -2   4   4       62.04      101.45     28.00 o 
  -1   4   4    16915.71    16867.47    366.85 o 
   0   4   4     2171.31     2156.65     64.87 o 
   1   4   4    36460.81    37300.99    932.72 o 
   2   4   4     7867.16     8069.18    219.17 o 
   3   4   4      742.98      686.68     46.92 o 
   4   4   4     5421.70     5615.89    172.26 o 
   5   4   4     2450.76     2487.73    298.45 o 
   6   4   4     5299.21     5330.07    176.34 o 
   7   4   4      164.49      213.84     59.41 o 
   8   4   4     7982.49     7913.60    260.05 o 
 -11   5   4      497.62      509.03     73.95 o 
 -10   5   4     1902.80     1887.40     89.95 o 
  -9   5   4      887.68      884.28     54.05 o 
  -8   5   4      487.67      476.14     37.94 o 
  -7   5   4     1216.19     1142.82     55.35 o 
  -6   5   4     2504.71     2489.15    131.60 o 
  -5   5   4     4971.15     4832.44    229.16 o 
  -4   5   4     4404.62     3893.17    209.18 o 
  -3   5   4     4580.83     4699.91    229.97 o 
  -2   5   4     2516.99     2624.12     83.11 o 
  -1   5   4     4315.06     4383.97    197.52 o 
   0   5   4     4040.51     4014.51    116.00 o 
   1   5   4    14944.85    15213.75    400.84 o 
   2   5   4     2665.41     2792.21     91.26 o 
   3   5   4    19107.67    19463.17    503.14 o 
   4   5   4      406.68      475.80     32.64 o 
   5   5   4      236.33      281.52     38.45 o 
   6   5   4     2857.76     2750.57    106.55 o 
   7   5   4     1421.20     1502.81     75.69 o 
   8   5   4      652.53      748.06     55.60 o 
 -10   6   4     2675.68     2868.82    116.97 o 
  -9   6   4     1201.59     1219.27     65.43 o 
  -8   6   4      292.59      283.50     31.19 o 
  -7   6   4     1019.34     1035.97     87.58 o 
  -6   6   4    10014.61     9309.08    393.80 o 
  -5   6   4      345.81      280.31     48.05 o 
  -4   6   4    19767.82    18476.49    750.86 o 
  -3   6   4    10917.39    10522.91    448.95 o 
  -2   6   4     6826.58     6822.54    190.32 o 
  -1   6   4     1790.32     1854.36     72.12 o 
   0   6   4      348.85      364.13     19.64 o 
   1   6   4    14310.36    14417.56    385.87 o 
   2   6   4      250.54      307.85     22.56 o 
   3   6   4     6805.38     6788.80    194.61 o 
   4   6   4     2567.09     2527.81     94.14 o 
   5   6   4     3779.00     3857.65    131.89 o 
   6   6   4      221.16      241.83     30.71 o 
   7   6   4      953.99      946.66     59.58 o 
   8   6   4     2120.08     2108.63    134.25 o 
 -10   7   4     1929.52     2263.02    150.44 o 
  -9   7   4     1278.03     1405.92     71.59 o 
  -8   7   4     2558.62     2498.78    119.35 o 
  -7   7   4      323.91      319.92     31.29 o 
  -5   7   4    19526.61    17943.63    746.04 o 
  -4   7   4      466.03      451.32     62.54 o 
  -3   7   4    12457.15    12090.72    499.63 o 
  -2   7   4     4106.92     4086.43    195.41 o 
  -1   7   4     7538.50     7695.33    300.02 o 
   0   7   4     1019.01     1062.19     38.18 o 
   1   7   4     5040.13     5107.40    146.63 o 
   2   7   4     9204.23     9274.62    258.80 o 
   3   7   4      695.48      662.38     52.22 o 
   4   7   4     5632.14     5578.87    173.75 o 
   5   7   4     5970.29     6035.73    188.91 o 
   6   7   4     1705.78     1722.04     99.13 o 
   7   7   4     1960.48     2107.37     95.30 o 
  -9   8   4     5604.42     5687.78    190.00 o 
  -8   8   4     2805.86     2691.70    108.39 o 
  -7   8   4     7557.78     7064.05    324.67 o 
  -5   8   4     1828.23     1619.65    124.33 o 
  -4   8   4     9923.42     9385.12    424.27 o 
  -3   8   4     8116.72     8054.80    352.10 o 
   0   8   4    11001.02    11020.23    433.34 o 
   1   8   4     9576.81     9677.35    388.65 o 
   2   8   4     4447.73     4556.52    140.15 o 
   3   8   4     4483.12     4498.95    140.11 o 
   4   8   4     2184.96     2026.02    138.92 o 
   5   8   4     6076.72     6328.16    364.03 o 
   6   8   4      424.36      430.99     40.28 o 
   7   8   4     1416.50     1485.78     76.28 o 
  -8   9   4     2029.96     1920.88     90.25 o 
  -7   9   4     1507.53     1380.24    104.15 o 
  -4   9   4     1664.06     1697.14    123.50 o 
  -3   9   4     3353.05     3562.78    184.74 o 
   1   9   4     1045.89     1007.53     65.96 o 
   2   9   4      940.78     1024.76     72.60 o 
   3   9   4     8190.91     8090.58    237.46 o 
   4   9   4     5148.35     5138.74    163.93 o 
   5   9   4     2307.83     2235.22     91.05 o 
   6   9   4      576.05      684.68     48.56 o 
   7   9   4     2453.83     2573.97    147.55 o 
  -7  10   4       63.19      100.11     36.37 o 
  -4  10   4    10813.45    10997.01    473.97 o 
  -3  10   4      133.80      179.12     42.94 o 
   3  10   4     2047.97     2146.61    124.16 o 
   4  10   4      621.26      625.61     63.09 o 
   5  10   4     1064.10     1041.88     87.32 o 
   6  10   4      430.78      451.73     41.77 o 
  -7  11   4      566.73      481.14     69.34 o 
  -3  11   4     2331.98     2441.77    150.98 o 
   4  11   4     1529.60     1540.11    106.73 o 
   5  11   4     1844.46     1969.84    129.65 o 
  -5 -13   5     2691.78     2502.13    135.74 o 
  -4 -13   5      819.26      767.80     54.24 o 
  -3 -13   5        0.10       16.64     16.04 o 
  -2 -13   5      293.13      313.13     31.18 o 
  -1 -13   5      710.08      694.07     39.69 o 
   0 -13   5     1870.72     2140.86     72.22 o 
   1 -13   5      964.73     1197.61     72.85 o 
   2 -13   5     3169.67     3402.71    188.42 o 
  -6 -12   5      796.77      606.29     62.78 o 
  -5 -12   5     1508.34     1466.52     52.40 o 
  -4 -12   5     4368.28     4125.38    102.92 o 
  -3 -12   5     1368.26     1324.80     56.61 o 
  -2 -12   5       26.53       27.14     20.72 o 
  -1 -12   5     1439.92     1505.65     55.32 o 
   0 -12   5     6493.75     6855.05    157.27 o 
   1 -12   5     2125.95     2275.84     75.17 o 
   2 -12   5      850.92      886.78     62.44 o 
   3 -12   5     2287.80     2459.44    100.00 o 
  -7 -11   5      796.84      710.33     66.62 o 
  -6 -11   5     1096.13     1058.89     42.69 o 
  -5 -11   5     3826.47     3554.38     90.89 o 
  -4 -11   5     1113.64     1133.81     45.73 o 
  -3 -11   5      640.94      669.86     32.66 o 
  -2 -11   5     7872.01     7753.66    189.25 o 
  -1 -11   5      564.75      620.93     34.64 o 
   0 -11   5      896.97      994.34     43.78 o 
   1 -11   5      602.03      639.49     53.95 o 
   2 -11   5     6931.23     6912.53    162.61 o 
   3 -11   5      416.07      454.42     36.59 o 
   4 -11   5      404.91      369.46     44.45 o 
  -8 -10   5      147.78      133.13     34.02 o 
  -7 -10   5     1807.44     1724.83     56.40 o 
  -6 -10   5       88.47       74.50     14.11 o 
  -5 -10   5     3553.54     3386.01     99.17 o 
  -4 -10   5     6273.97     5976.92    130.36 o 
  -3 -10   5      989.19      951.82     37.92 o 
  -2 -10   5      889.98      911.58     37.26 o 
  -1 -10   5      634.75      638.10     32.53 o 
   0 -10   5     2810.28     2896.69     80.65 o 
   1 -10   5      340.21      321.65     27.18 o 
   2 -10   5      445.80      520.54     35.54 o 
   3 -10   5     1450.09     1511.57     61.12 o 
   4 -10   5      716.96      693.99     43.80 o 
   5 -10   5      432.11      442.26     38.49 o 
  -9  -9   5     2082.09     1889.32    110.63 o 
  -8  -9   5      516.66      466.92     40.91 o 
  -7  -9   5     3575.82     3499.46     99.19 o 
  -6  -9   5     3041.18     2873.80     75.71 o 
  -5  -9   5       28.60       27.55     11.29 o 
  -4  -9   5     6723.16     6195.58    131.89 o 
  -3  -9   5     2420.34     2250.70     62.47 o 
  -2  -9   5     4292.32     4195.85     97.63 o 
  -1  -9   5      119.18      259.38     66.12 o 
   0  -9   5     2810.65     3035.73     80.85 o 
   1  -9   5     2208.55     2228.57     68.38 o 
   2  -9   5      319.71      360.96     35.82 o 
   3  -9   5     5915.01     5816.90    144.52 o 
   4  -9   5     2303.33     2167.54     77.15 o 
   5  -9   5     2071.59     2121.15    129.44 o 
   6  -9   5      304.64      339.08     46.79 o 
  -9  -8   5      488.76      559.50     43.63 o 
  -8  -8   5     6313.29     5948.68    183.46 o 
  -7  -8   5     2109.07     1971.07     65.83 o 
  -6  -8   5    17822.31    16753.49    313.17 o 
  -5  -8   5      500.74      502.50     26.48 o 
  -4  -8   5     1781.63     1591.30     48.25 o 
  -3  -8   5     5877.85     5764.42    123.10 o 
  -2  -8   5     2650.44     2709.04     68.59 o 
  -1  -8   5     6901.88     6723.83    127.59 o 
   0  -8   5     2828.91     2860.49     76.06 o 
   1  -8   5    12338.35    12476.17    248.63 o 
   2  -8   5     2146.85     2147.13     67.90 o 
   3  -8   5     1467.66     1404.37     55.85 o 
   4  -8   5     2561.52     2504.54     81.44 o 
   5  -8   5     1061.77     1108.47     53.06 o 
   6  -8   5      898.77      976.83     51.75 o 
   7  -8   5      303.72      244.61     37.01 o 
  -9  -7   5      795.90      754.85     48.50 o 
  -8  -7   5     3287.96     3225.95    112.40 o 
  -7  -7   5      787.84      777.68     37.25 o 
  -6  -7   5     2937.72     2905.88     72.15 o 
  -5  -7   5     2944.10     2816.59     69.90 o 
  -4  -7   5      424.39      433.88     22.74 o 
  -3  -7   5     3927.87     3807.70     86.80 o 
  -2  -7   5     4699.08     4433.80     98.59 o 
  -1  -7   5    22864.53    22358.57    460.71 o 
   0  -7   5     3879.78     3867.65     92.98 o 
   1  -7   5    21837.41    21757.35    408.46 o 
   2  -7   5     5844.47     5688.32    134.39 o 
   3  -7   5       18.68       75.43     17.63 o 
   4  -7   5     2030.68     2050.72     70.40 o 
   5  -7   5     2989.85     3127.13    111.75 o 
   6  -7   5     4772.34     4961.62    130.31 o 
   7  -7   5     1676.41     1873.29    118.06 o 
 -10  -6   5     2369.60     2384.45    152.18 o 
  -9  -6   5     1491.37     1460.96     68.97 o 
  -8  -6   5     4594.48     4267.40    142.10 o 
  -7  -6   5     1246.43     1168.98     45.17 o 
  -6  -6   5    14507.56    13358.82    253.16 o 
  -5  -6   5     3502.89     3269.68     75.91 o 
  -4  -6   5     8239.17     7952.58    157.80 o 
  -3  -6   5     5346.47     5175.68    108.29 o 
  -2  -6   5      688.58      702.76     27.02 o 
  -1  -6   5     5013.69     5007.47    149.74 o 
   0  -6   5     1672.21     1721.61     43.95 o 
   1  -6   5    16828.16    17042.42    325.84 o 
   2  -6   5     1094.39     1020.74     42.55 o 
   3  -6   5     6268.05     6193.95    145.01 o 
   4  -6   5     2270.40     2271.71     71.14 o 
   5  -6   5      346.88      341.09     52.37 o 
   6  -6   5     1040.39     1082.25     57.01 o 
   7  -6   5     1049.10     1258.86     87.03 o 
 -11  -5   5     1002.59      913.53     84.96 o 
 -10  -5   5    10161.60     9675.85    433.84 o 
  -9  -5   5      189.49      158.48     37.86 o 
  -8  -5   5       36.32       19.98     26.79 o 
  -7  -5   5     4230.42     4086.23    127.80 o 
  -6  -5   5     1722.59     1740.75     48.62 o 
  -5  -5   5     3544.84     3436.92     76.92 o 
  -4  -5   5     7993.10     8002.69    156.09 o 
  -3  -5   5    28033.20    27294.48    483.51 o 
  -2  -5   5      588.75      581.88     23.94 o 
  -1  -5   5     1691.36     1818.80    105.00 o 
   0  -5   5      965.45     1037.17     36.10 o 
   1  -5   5     2291.09     2300.94     64.62 o 
   2  -5   5      606.27      767.14     62.66 o 
   3  -5   5     9972.15    10014.19    207.57 o 
   4  -5   5     6408.67     6475.74    174.44 o 
   5  -5   5      257.89      306.54     30.26 o 
   6  -5   5      121.17      141.29     28.40 o 
   7  -5   5      366.68      434.63     54.19 o 
 -11  -4   5      772.59      800.10     78.04 o 
 -10  -4   5      488.92      398.32     55.87 o 
  -9  -4   5     3018.87     2882.54    165.89 o 
  -8  -4   5     1093.68     1093.60     68.59 o 
  -7  -4   5     1954.12     1856.10     70.50 o 
  -6  -4   5     3130.62     3031.18     78.71 o 
  -5  -4   5    25680.09    24319.64    431.26 o 
  -4  -4   5     1905.57     1887.55     47.70 o 
  -3  -4   5     8146.93     8151.40    156.59 o 
  -2  -4   5      686.50      793.13     36.03 o 
  -1  -4   5     2657.87     2646.36     63.10 o 
   0  -4   5      202.84      233.17     17.27 o 
   1  -4   5     5170.76     5173.39    114.29 o 
   2  -4   5    10661.05    10740.22    212.10 o 
   3  -4   5      453.66      489.20     32.78 o 
   4  -4   5    13687.37    13945.03    327.70 o 
   5  -4   5     3024.55     3036.35    104.44 o 
   6  -4   5     2366.75     2327.78     85.31 o 
   7  -4   5       89.35      126.44     35.06 o 
 -11  -3   5      364.34      388.93     56.10 o 
 -10  -3   5     3237.47     3224.71    175.88 o 
  -9  -3   5     6719.30     6498.50    298.48 o 
  -8  -3   5     5720.15     5597.58    263.86 o 
  -7  -3   5    10718.27    10724.50    278.85 o 
  -6  -3   5     3524.18     3538.39     88.83 o 
  -5  -3   5     3974.38     3861.28     82.39 o 
  -4  -3   5    12615.75    12391.06    225.52 o 
  -3  -3   5     6194.05     6186.46    120.57 o 
  -2  -3   5    39670.44    38027.85    667.91 o 
  -1  -3   5    19762.99    19449.59    346.83 o 
   0  -3   5     6056.63     5963.71    154.64 o 
   1  -3   5     4757.53     4785.85    103.95 o 
   2  -3   5     4596.96     4631.71    125.86 o 
   3  -3   5     6968.15     6762.37    174.13 o 
   4  -3   5       15.70        6.49     13.10 o 
   5  -3   5    13783.02    13217.54    314.39 o 
   6  -3   5     2027.83     1937.25    100.89 o 
   7  -3   5     1189.26     1201.72     80.66 o 
   8  -3   5      238.67      199.51     43.40 o 
 -10  -2   5     1855.92     1972.61    123.88 o 
  -9  -2   5     3112.71     3112.53    170.26 o 
  -8  -2   5     2934.95     2948.99    158.58 o 
  -7  -2   5    12142.11    12384.10    355.02 o 
  -6  -2   5      131.09      136.57     17.00 o 
  -5  -2   5      706.51      716.81     20.77 o 
  -4  -2   5     5508.56     5524.31    109.92 o 
  -3  -2   5    23241.32    22519.07    474.27 o 
  -2  -2   5    11815.59    11399.07    251.07 o 
  -1  -2   5    22908.66    22555.11    488.05 o 
   0  -2   5    58032.88    51618.24   1064.45 o 
   1  -2   5     2840.84     2926.80    146.55 o 
   2  -2   5     3631.06     3828.18    106.78 o 
   3  -2   5     2204.56     2199.75     72.99 o 
   4  -2   5    13677.56    13294.12    323.65 o 
   5  -2   5     1747.72     1820.86     67.70 o 
   6  -2   5     8292.80     7718.87    256.68 o 
   7  -2   5     7908.46     7734.28    260.67 o 
   8  -2   5      214.82      303.44     47.83 o 
 -10  -1   5     1958.06     2103.97    126.49 o 
  -9  -1   5     4756.83     4688.37    224.26 o 
  -8  -1   5     5270.78     4805.29    236.05 o 
  -7  -1   5     5338.48     5353.44    164.59 o 
  -6  -1   5     5321.55     5470.14    123.82 o 
  -5  -1   5    18214.39    18691.21    345.08 o 
  -4  -1   5    16480.36    16670.41    351.50 o 
  -3  -1   5     2668.92     2822.30     72.02 o 
  -2  -1   5     3152.72     3134.31     79.34 o 
  -1  -1   5     8221.65     8176.74    189.61 o 
   0  -1   5     5607.35     5496.21    143.78 o 
   1  -1   5     3107.37     3396.04    105.40 o 
   2  -1   5    15721.76    16271.77    561.22 o 
   3  -1   5     8353.49     8724.89    209.12 o 
   4  -1   5     1535.37     1383.04     72.32 o 
   5  -1   5     3840.25     3702.06    139.88 o 
   6  -1   5     1414.96     1418.38     78.40 o 
   7  -1   5     1786.74     1812.94     95.21 o 
   8  -1   5      559.13      491.42    105.46 o 
  -9   0   5     7950.94     7902.65    341.23 o 
  -8   0   5     3701.50     3625.73    178.39 o 
  -7   0   5       58.93      103.05     14.01 o 
  -6   0   5     2433.05     2543.34     70.75 o 
  -5   0   5     6764.56     7309.26    213.41 o 
  -4   0   5    47311.45    46708.20    984.91 o 
  -3   0   5     1384.59     1364.76     40.66 o 
  -2   0   5    39494.06    36076.48    874.11 o 
  -1   0   5       25.23       89.47     61.31 o 
   0   0   5     2375.10     2441.89     72.41 o 
   1   0   5      894.46      865.12     45.99 o 
   2   0   5    10884.57    11091.08    258.29 o 
   3   0   5     3578.97     3614.69    140.31 o 
   4   0   5     2561.19     2369.54     96.19 o 
   5   0   5     3640.76     3369.15    127.43 o 
   6   0   5     1674.44     1583.75     81.04 o 
   7   0   5      165.47      163.35     32.70 o 
   8   0   5       32.30       36.46     22.09 o 
 -10   1   5     1951.59     2129.82    125.78 o 
  -9   1   5     4783.66     4759.71    153.86 o 
  -8   1   5     5229.91     5461.22    345.41 o 
  -7   1   5     5406.56     5532.03    136.23 o 
  -6   1   5     5519.99     5497.93    184.89 o 
  -5   1   5    18235.64    18482.29    733.64 o 
  -4   1   5    16808.85    16767.74    442.06 o 
  -3   1   5     2589.34     2623.68     68.22 o 
  -2   1   5     3017.64     2868.90     75.64 o 
  -1   1   5     8008.97     8102.73    353.56 o 
   0   1   5     5835.71     6156.06    144.48 o 
   1   1   5     3069.74     3190.50     90.05 o 
   2   1   5    16025.78    15405.14    431.09 o 
   3   1   5     8481.76     8257.94    201.49 o 
   4   1   5     1541.63     1503.70     68.31 o 
   5   1   5     3765.16     3586.27    132.29 o 
   6   1   5     1460.76     1377.76    177.49 o 
   7   1   5     1789.10     1642.68     86.63 o 
   8   1   5      549.71      550.08     52.31 o 
 -11   2   5     3107.19     3352.02    181.14 o 
 -10   2   5     1928.66     2090.50    123.58 o 
  -9   2   5     3110.87     3441.43    121.57 o 
  -8   2   5     2964.89     3119.10     94.89 o 
  -7   2   5    12093.83    12026.36    276.05 o 
  -6   2   5      106.95      107.91     18.15 o 
  -5   2   5      659.11      540.72     56.86 o 
  -4   2   5     5965.02     5897.00    261.73 o 
  -3   2   5    23290.11    21136.58    574.67 o 
  -2   2   5    11582.20    10994.76    417.80 o 
  -1   2   5    22932.71    22365.55    485.11 o 
   0   2   5    58006.41    56154.18   1140.46 o 
   1   2   5     2803.45     2889.29     79.09 o 
   2   2   5     3716.79     3696.87    120.44 o 
   3   2   5     2263.52     2237.21    107.44 o 
   4   2   5    13494.28    12862.98    367.60 o 
   5   2   5     1751.52     1707.11     78.46 o 
   6   2   5     8249.57     7683.92    243.04 o 
   7   2   5     7878.75     7469.02    255.37 o 
   8   2   5      235.51      230.27     55.15 o 
 -11   3   5      333.29      472.31     62.12 o 
 -10   3   5     3057.99     3318.54    152.71 o 
  -9   3   5     6610.59     6652.50    206.36 o 
  -8   3   5     5762.81     5887.79    148.27 o 
  -7   3   5    10704.72    10648.02    247.31 o 
  -6   3   5     3671.14     3699.49    180.22 o 
  -5   3   5     4075.59     4033.60    195.89 o 
  -4   3   5    12518.24    11739.69    511.89 o 
  -3   3   5     6127.33     5988.96    288.77 o 
  -2   3   5    39359.69    38600.70   1469.41 o 
  -1   3   5    19759.42    18840.18    415.53 o 
   0   3   5     6188.56     5985.27    140.68 o 
   1   3   5     4656.54     4426.21    136.16 o 
   2   3   5     4822.15     4646.41    141.60 o 
   3   3   5     7061.62     6783.67    200.92 o 
   4   3   5       27.76       16.16     11.91 o 
   5   3   5    13783.06    12948.71    373.26 o 
   6   3   5     1987.74     1920.70     88.38 o 
   7   3   5     1160.41     1201.49     70.89 o 
   8   3   5      231.93      182.34     31.83 o 
 -11   4   5      817.90      800.91     60.14 o 
 -10   4   5      486.59      553.80     46.30 o 
  -9   4   5     2987.40     3229.24    117.52 o 
  -8   4   5     1118.98     1068.34     54.91 o 
  -7   4   5     1865.92     1842.79     86.20 o 
  -6   4   5     2975.59     2830.79    155.24 o 
  -5   4   5    25628.74    23518.72    949.20 o 
  -4   4   5     1870.16     1819.37    122.90 o 
  -3   4   5     8225.42     8322.97    368.95 o 
  -2   4   5      649.91      680.44     68.15 o 
  -1   4   5     2709.58     2665.59     68.48 o 
   0   4   5      232.88      226.35     14.86 o 
   1   4   5     4889.54     4919.93    147.35 o 
   2   4   5    10324.83    10341.23    290.46 o 
   3   4   5      487.20      660.39     36.79 o 
   4   4   5    13477.06    13507.55    382.49 o 
   5   4   5     2879.61     2968.08    112.95 o 
   6   4   5     2302.62     2311.44     99.26 o 
   7   4   5       98.99      212.88     32.22 o 
   8   4   5     1341.18     1253.15     99.64 o 
 -11   5   5      969.64      971.05     97.72 o 
 -10   5   5    10066.36    10081.72    301.24 o 
  -9   5   5      156.92      198.71     28.50 o 
  -8   5   5       35.67       66.32     18.93 o 
  -7   5   5     4242.89     4186.15    142.98 o 
  -6   5   5     1791.87     1818.28    114.70 o 
  -5   5   5     3461.38     3185.70    182.65 o 
  -4   5   5     7982.20     8137.96    367.92 o 
  -3   5   5    27799.21    26681.52   1070.17 o 
  -2   5   5      526.06      550.66     61.15 o 
  -1   5   5     1684.51     1723.05     47.51 o 
   0   5   5     1092.79     1150.23     41.17 o 
   1   5   5     2360.27     2388.82     77.53 o 
   2   5   5      589.42      606.15     34.37 o 
   3   5   5    10012.28    10063.81    282.58 o 
   4   5   5     6266.03     6290.18    195.12 o 
   5   5   5      301.46      294.91     31.69 o 
   6   5   5      145.99      168.50     27.73 o 
   7   5   5      349.63      372.65     50.43 o 
 -10   6   5     2442.75     2559.13    108.77 o 
  -9   6   5     1432.16     1512.25    185.59 o 
  -8   6   5     4746.32     4938.15    157.94 o 
  -7   6   5     1218.58     1225.23     87.91 o 
  -6   6   5    14590.86    13829.03    560.55 o 
  -5   6   5     3494.15     3147.80    182.67 o 
  -4   6   5     8225.45     8401.72    373.48 o 
  -3   6   5     5328.52     4984.45    254.14 o 
  -2   6   5      642.69      565.54     58.81 o 
  -1   6   5     5084.91     4965.47    231.95 o 
   0   6   5     1516.20     1510.26     54.36 o 
   1   6   5    16881.15    17430.79    452.99 o 
   2   6   5     1138.98     1194.01     49.94 o 
   3   6   5     6429.46     6543.96    189.99 o 
   4   6   5     2076.25     2123.83     86.14 o 
   5   6   5      383.32      404.47     36.15 o 
   6   6   5      939.91      903.94     59.90 o 
   7   6   5     1021.41     1178.74     70.43 o 
 -10   7   5     1345.73     1343.54    111.71 o 
  -9   7   5      783.36      838.76     54.67 o 
  -8   7   5     3182.00     3178.72    120.46 o 
  -6   7   5     2876.74     2687.49    163.97 o 
  -5   7   5     2954.87     2757.31    171.66 o 
  -4   7   5      462.56      413.49     61.83 o 
  -3   7   5     3992.48     3810.02    205.01 o 
  -2   7   5     4705.45     4674.59    222.36 o 
   1   7   5    21977.47    22311.85    838.78 o 
   2   7   5     5790.82     5960.29    172.04 o 
   3   7   5       15.64       81.41     39.34 o 
   4   7   5     2109.77     2173.70     85.30 o 
   5   7   5     2872.43     2914.65    113.21 o 
   6   7   5     4931.84     5103.10    173.36 o 
   7   7   5     1684.24     1831.16     89.87 o 
  -9   8   5      472.45      493.01     73.60 o 
  -8   8   5     6387.54     6182.89    199.30 o 
  -5   8   5      502.22      514.60     73.02 o 
  -4   8   5     1804.31     1872.71    130.61 o 
  -3   8   5     5848.56     5868.67    282.03 o 
  -2   8   5     2495.04     2509.10    149.64 o 
   2   8   5     2078.29     2027.81    113.78 o 
   3   8   5     1537.45     1449.87     94.93 o 
   4   8   5     2469.32     2530.46     96.69 o 
   5   8   5     1006.71     1034.74     58.55 o 
   6   8   5      909.19      939.13     65.02 o 
   7   8   5      303.95      280.07     47.64 o 
  -8   9   5      507.35      488.56     58.54 o 
  -5   9   5       15.86       34.25     30.11 o 
  -4   9   5     6519.54     6044.68    309.39 o 
  -3   9   5     2440.03     2432.57    149.10 o 
  -2   9   5     4329.07     4220.68    215.80 o 
   3   9   5     5995.90     6279.25    271.84 o 
   4   9   5     2314.01     2474.32    140.36 o 
   5   9   5     2151.94     2057.59    136.38 o 
   6   9   5      302.49      346.53     37.19 o 
  -4  10   5     6122.79     5895.66    307.29 o 
  -3  10   5     1056.04      988.82     90.78 o 
  -2  10   5      840.40      950.69     84.26 o 
   5  10   5      440.13      488.18     64.32 o 
  -3  11   5      636.30      610.38     77.26 o 
  -2  11   5     7853.59     7861.09    363.88 o 
  -3  12   5     1423.14     1403.62    119.10 o 
  -2  12   5       23.76       15.02     26.28 o 
  -2  13   5      285.82      333.74     63.37 o 
  -4 -13   6     2070.81     2189.50    128.50 o 
  -3 -13   6      689.62      797.73     77.96 o 
  -2 -13   6      757.49      775.73     79.76 o 
  -1 -13   6      298.72      314.49     58.52 o 
   0 -13   6      947.59     1048.84     99.83 o 
  -6 -12   6      338.76      342.75     51.56 o 
  -5 -12   6     1684.11     1613.70     79.13 o 
  -4 -12   6      367.86      330.13     27.63 o 
  -3 -12   6      530.24      524.05     38.93 o 
  -2 -12   6      396.76      414.67     46.04 o 
  -1 -12   6     1712.96     1810.97     82.49 o 
   0 -12   6     3637.87     3820.06    108.32 o 
   1 -12   6      200.86      244.43     29.19 o 
   2 -12   6      922.64     1033.63    105.85 o 
  -7 -11   6      945.86      951.45     76.26 o 
  -6 -11   6     1406.24     1416.78     52.07 o 
  -5 -11   6     3148.06     3025.14     83.51 o 
  -4 -11   6      565.31      542.90     32.42 o 
  -3 -11   6     1624.45     1570.00     74.54 o 
  -2 -11   6     1192.54     1234.50     64.75 o 
  -1 -11   6     2034.72     2141.66     79.52 o 
   0 -11   6     2532.91     2709.50    129.31 o 
   1 -11   6     1092.37     1199.06     53.73 o 
   2 -11   6     6762.66     6905.18    168.31 o 
   3 -11   6      283.57      338.78     50.33 o 
   4 -11   6      303.65      275.69     65.01 o 
  -8 -10   6      629.91      566.87     61.99 o 
  -7 -10   6     3611.44     3489.29     91.53 o 
  -6 -10   6      877.76      791.76     36.78 o 
  -5 -10   6     2733.82     2622.89     73.95 o 
  -4 -10   6     1991.38     1926.98     59.91 o 
  -3 -10   6      615.40      602.04     32.85 o 
  -2 -10   6     2283.92     2464.47     81.53 o 
  -1 -10   6     4274.89     4249.22    123.04 o 
   0 -10   6     1897.37     2022.21     67.61 o 
   1 -10   6     2355.30     2386.72     76.72 o 
   2 -10   6      783.13      856.70     53.23 o 
   3 -10   6      289.49      312.50     32.59 o 
   4 -10   6     2244.60     2241.33    110.06 o 
  -9  -9   6     2788.25     2534.25    134.51 o 
  -8  -9   6      423.93      397.93     31.31 o 
  -7  -9   6     2916.31     2676.38     74.87 o 
  -6  -9   6     3433.71     3241.53     90.51 o 
  -5  -9   6      357.67      361.00     25.06 o 
  -4  -9   6     4243.89     3980.05     96.84 o 
  -3  -9   6     6506.08     6339.33    138.95 o 
  -2  -9   6     7955.30     8004.12    166.85 o 
  -1  -9   6     4025.62     4239.64    118.95 o 
   0  -9   6     6828.76     6899.05    155.03 o 
   1  -9   6     1317.67     1284.22     52.24 o 
   2  -9   6      173.40      152.88     23.43 o 
   3  -9   6     3483.72     3506.57    103.56 o 
   4  -9   6     2104.19     2259.51     87.98 o 
   5  -9   6     1690.83     1707.95     75.98 o 
  -9  -8   6      347.87      395.57     38.72 o 
  -8  -8   6     4353.44     4254.93    142.72 o 
  -7  -8   6     2496.07     2429.07     68.57 o 
  -6  -8   6     5263.19     5049.05    114.69 o 
  -5  -8   6      438.04      434.01     25.94 o 
  -4  -8   6      348.17      293.66     21.68 o 
  -3  -8   6     2884.01     2851.81     74.21 o 
  -2  -8   6     2359.71     2378.02     65.46 o 
  -1  -8   6     3215.23     3182.69     95.38 o 
   0  -8   6     2469.37     2511.86     73.27 o 
   1  -8   6     1868.96     1909.12     64.02 o 
   2  -8   6       20.76       13.48     11.32 o 
   3  -8   6     1362.10     1354.78     56.47 o 
   4  -8   6      318.92      390.70     33.49 o 
   5  -8   6     2705.37     2699.23    102.17 o 
   6  -8   6      440.47      465.23     48.22 o 
 -10  -7   6      715.79      631.27     64.50 o 
  -9  -7   6     2641.20     2533.60    100.20 o 
  -8  -7   6      583.09      558.65     42.18 o 
  -7  -7   6     1201.66     1145.89     46.82 o 
  -6  -7   6     4873.76     4517.07    103.37 o 
  -5  -7   6     2842.82     2682.58     69.43 o 
  -4  -7   6     1191.24     1107.36     38.62 o 
  -3  -7   6     1679.71     1716.35     50.93 o 
  -2  -7   6     5232.98     5198.80    115.72 o 
  -1  -7   6     9836.12     9960.90    198.34 o 
   0  -7   6     3252.40     3051.92     94.21 o 
   1  -7   6     9523.49     9116.95    193.64 o 
   2  -7   6      125.52      164.89     28.97 o 
   3  -7   6      341.79      344.22     29.88 o 
   4  -7   6      745.02      811.65     43.99 o 
   5  -7   6     1224.83     1258.11     54.94 o 
   6  -7   6     3035.53     3261.29     98.26 o 
 -10  -6   6     2125.44     2065.18    141.70 o 
  -9  -6   6     2662.13     2618.50    133.82 o 
  -8  -6   6     3468.69     3494.47    119.48 o 
  -7  -6   6     3294.58     3130.96     88.56 o 
  -6  -6   6     5195.84     4956.11    108.86 o 
  -5  -6   6     3216.38     3065.33     74.83 o 
  -4  -6   6     9443.54     9148.75    180.99 o 
  -3  -6   6      796.57      840.88     32.52 o 
  -2  -6   6     2446.42     2355.81     62.70 o 
  -1  -6   6     3239.47     3136.76     77.42 o 
   0  -6   6      614.18      620.15     37.46 o 
   1  -6   6    10461.45     9719.25    205.66 o 
   2  -6   6     2883.39     2856.49     82.50 o 
   3  -6   6     5109.53     5310.08    129.13 o 
   4  -6   6     2868.78     2948.44     86.27 o 
   5  -6   6     1075.29     1059.01     48.49 o 
   6  -6   6      236.25      254.04     27.34 o 
 -10  -5   6    10594.13    10198.63    466.45 o 
  -9  -5   6       99.88      162.47     36.72 o 
  -8  -5   6     2851.66     2686.33    100.25 o 
  -7  -5   6     1009.42      963.32     40.08 o 
  -6  -5   6     8562.13     8297.60    165.78 o 
  -5  -5   6     6200.84     5934.44    121.79 o 
  -4  -5   6     2795.63     2650.54     65.79 o 
  -3  -5   6    42716.93    41189.85    721.97 o 
  -2  -5   6     2831.59     2788.35     68.81 o 
  -1  -5   6     5252.06     5261.14    130.49 o 
   0  -5   6     4227.45     4144.98     96.67 o 
   1  -5   6     4492.15     4128.56    119.41 o 
   2  -5   6     3242.17     3315.18     96.93 o 
   3  -5   6     1192.71     1168.78     47.31 o 
   4  -5   6    10257.04    10273.28    215.16 o 
   5  -5   6     1731.97     1812.70     74.15 o 
   6  -5   6      714.27      866.85     69.66 o 
 -11  -4   6       27.26       48.41     23.85 o 
 -10  -4   6      399.59      397.64     59.00 o 
  -9  -4   6      319.20      301.73     40.49 o 
  -8  -4   6     5450.14     5360.89    231.85 o 
  -7  -4   6     2210.38     2068.19     79.02 o 
  -6  -4   6      993.93      999.61     34.03 o 
  -5  -4   6    20137.06    19266.30    346.84 o 
  -4  -4   6     1137.63     1109.34     35.11 o 
  -3  -4   6     2337.67     2279.43     57.55 o 
  -2  -4   6     1958.27     1966.85     52.37 o 
  -1  -4   6    22632.65    21863.72    399.70 o 
   0  -4   6     3351.43     3185.95     84.05 o 
   1  -4   6     3251.03     3261.34     96.12 o 
   2  -4   6    16847.98    16921.22    366.49 o 
   3  -4   6      544.09      552.33     43.85 o 
   4  -4   6     8580.55     8534.11    217.68 o 
   5  -4   6     1259.17     1326.38     59.31 o 
   6  -4   6     4385.90     4224.62    168.72 o 
   7  -4   6      109.33      169.06     37.19 o 
 -11  -3   6      426.81      457.11     62.13 o 
 -10  -3   6      382.29      368.29     54.07 o 
  -9  -3   6     1186.17     1299.72     95.34 o 
  -8  -3   6     4198.71     4177.64    133.61 o 
  -7  -3   6     7821.01     7731.29    214.92 o 
  -6  -3   6     8536.22     8361.66    163.94 o 
  -5  -3   6     6275.01     6104.36    123.05 o 
  -4  -3   6      743.78      758.65     42.72 o 
  -3  -3   6     3230.75     3252.29     75.83 o 
  -2  -3   6     5636.83     5678.22    115.02 o 
  -1  -3   6     3541.36     3432.11     81.08 o 
   0  -3   6     2498.93     2491.88     67.24 o 
   1  -3   6    12735.46    12450.46    400.23 o 
   2  -3   6     4161.81     4341.43    151.70 o 
   3  -3   6     2625.54     2697.41    113.96 o 
   4  -3   6      639.23      619.59     37.95 o 
   5  -3   6     1999.64     1977.73     75.05 o 
   6  -3   6      578.84      577.26     55.58 o 
   7  -3   6      282.28      306.58     47.31 o 
 -11  -2   6     1392.53     1640.82    115.09 o 
 -10  -2   6     1017.09     1085.10     87.95 o 
  -9  -2   6       59.21       89.39     30.58 o 
  -8  -2   6     2940.58     2954.38    158.09 o 
  -7  -2   6    12414.35    12495.05    537.50 o 
  -6  -2   6    12992.88    12913.64    269.86 o 
  -5  -2   6     3300.51     3293.27     72.20 o 
  -4  -2   6     3594.14     3525.93     77.19 o 
  -3  -2   6     3541.62     3618.91     93.95 o 
  -2  -2   6     3865.65     3693.45     81.19 o 
  -1  -2   6     4738.86     4519.16    101.86 o 
   0  -2   6    28502.62    27097.84    555.96 o 
   1  -2   6     2509.60     2615.78     99.86 o 
   2  -2   6     7699.96     7811.69    234.92 o 
   3  -2   6     1008.87     1069.47    137.38 o 
   4  -2   6     3426.62     3303.20    128.96 o 
   5  -2   6     1593.56     1519.41    126.10 o 
   6  -2   6     1476.75     1295.82     79.96 o 
   7  -2   6     4005.32     3902.21    273.44 o 
 -10  -1   6      326.31      312.17     48.04 o 
  -9  -1   6     4824.33     4697.12    229.77 o 
  -8  -1   6     1449.26     1498.94     99.32 o 
  -7  -1   6      496.58      500.32     54.40 o 
  -6  -1   6     3957.86     4230.13    187.28 o 
  -5  -1   6     8138.41     8020.27    239.70 o 
  -4  -1   6    12212.20    12035.99    267.06 o 
  -3  -1   6     5210.80     5268.88    128.70 o 
  -2  -1   6     4875.77     4660.95    116.96 o 
  -1  -1   6      118.45      175.97     38.49 o 
   0  -1   6     1831.14     1865.03     51.76 o 
   1  -1   6     4984.31     5468.94    141.19 o 
   2  -1   6     9257.26     9420.64    387.31 o 
   3  -1   6    15764.36    14897.46    427.09 o 
   4  -1   6     1199.47     1170.42     67.31 o 
   5  -1   6     3899.48     3696.19    144.25 o 
   6  -1   6     1102.98     1051.84     70.94 o 
   7  -1   6      738.05      774.12     64.64 o 
 -10   0   6      245.29      237.90     42.40 o 
  -9   0   6    12961.51    13144.16    541.45 o 
  -8   0   6      135.99      219.10     38.95 o 
  -7   0   6       75.26      142.43     25.34 o 
  -6   0   6     1241.40     1263.18     54.32 o 
  -5   0   6       86.56      106.69     15.98 o 
  -4   0   6    63258.72    59338.64   1250.99 o 
  -3   0   6     2562.87     2545.60     69.79 o 
  -2   0   6    72883.63    64279.51   2657.01 o 
  -1   0   6      181.75      232.30     53.44 o 
   0   0   6       20.72       14.42      8.87 o 
   1   0   6      214.26      252.81     22.21 o 
   2   0   6      949.01     1003.15     52.46 o 
   3   0   6    15020.24    14572.12    337.86 o 
   4   0   6      791.81      827.51     84.22 o 
   5   0   6    14223.88    13228.95    401.28 o 
   6   0   6      202.58      224.78     58.24 o 
   7   0   6       27.05       26.69     27.29 o 
  -9   1   6     4799.19     4778.55    228.18 o 
  -8   1   6     1427.90     1427.21     64.52 o 
  -7   1   6      462.69      447.85     52.52 o 
  -6   1   6     4096.93     4475.14    142.92 o 
  -5   1   6     7961.74     7932.68    353.72 o 
  -4   1   6    12158.81    11729.01    263.62 o 
  -3   1   6     5179.22     5208.96    124.88 o 
  -2   1   6     4637.83     4517.47    113.84 o 
  -1   1   6      136.55      142.39     15.83 o 
   0   1   6     1749.42     1786.67     59.61 o 
   1   1   6     5141.73     5286.11    139.21 o 
   2   1   6     9276.82     8299.92    495.01 o 
   3   1   6    15825.39    15071.40    344.04 o 
   4   1   6     1169.99     1133.59     61.72 o 
   5   1   6     3765.53     3548.43    136.33 o 
   6   1   6     1125.41     1124.66     68.13 o 
   7   1   6      692.63      619.69     56.08 o 
 -10   2   6     1037.94     1193.83     88.73 o 
  -9   2   6       60.30       76.29     18.78 o 
  -8   2   6     2905.52     2855.93    104.38 o 
  -7   2   6    12394.87    12091.81    544.37 o 
  -6   2   6    12409.46    12555.75    532.88 o 
  -5   2   6     3338.05     3217.71    175.84 o 
  -4   2   6     3466.68     3775.69    385.11 o 
  -3   2   6     3549.74     3432.89     86.03 o 
  -2   2   6     3885.92     3765.64    203.10 o 
  -1   2   6     4808.19     5169.33    179.59 o 
   0   2   6    28545.47    27526.08    592.54 o 
   1   2   6     2450.97     2534.25     76.34 o 
   2   2   6     7626.35     7382.16    183.12 o 
   3   2   6      977.53      991.39     43.02 o 
   4   2   6     3298.44     3180.14     96.29 o 
   5   2   6     1661.81     1615.59     78.03 o 
   6   2   6     1487.48     1450.30     77.20 o 
   7   2   6     4056.30     4173.98    160.27 o 
 -11   3   6      453.41      521.21     65.65 o 
 -10   3   6      373.10      473.21     57.90 o 
  -9   3   6     1178.56     1269.63     87.90 o 
  -8   3   6     4407.38     4357.92    118.03 o 
  -7   3   6     7769.46     8056.85    242.63 o 
  -6   3   6     8592.12     8650.39    373.89 o 
  -5   3   6     6253.97     6153.62    291.25 o 
  -4   3   6      744.49      604.39     71.59 o 
  -3   3   6     3102.69     3211.66    182.31 o 
  -2   3   6     5610.00     5464.26    209.18 o 
  -1   3   6     3660.75     3614.00     92.51 o 
   0   3   6     2669.60     2741.28     75.73 o 
   1   3   6    12985.14    12618.29    282.88 o 
   2   3   6     4403.98     4199.13    112.76 o 
   3   3   6     2681.78     2602.75    117.87 o 
   4   3   6      568.38      544.59     40.87 o 
   5   3   6     2090.24     2066.36     90.22 o 
   6   3   6      577.88      589.55     48.89 o 
   7   3   6      285.44      260.18     63.25 o 
 -11   4   6       26.37       40.75     32.06 o 
 -10   4   6      414.74      526.36     61.35 o 
  -9   4   6      319.47      336.62     34.40 o 
  -8   4   6     5577.85     5731.58    147.16 o 
  -7   4   6     2177.19     2226.37     90.75 o 
  -6   4   6     1017.72      994.92     85.08 o 
  -5   4   6    19807.60    18316.11    773.21 o 
  -4   4   6     1073.35     1014.18     89.74 o 
  -3   4   6     2271.21     2426.77    149.15 o 
  -2   4   6     1957.76     1844.56    125.19 o 
  -1   4   6    23066.43    22160.62    476.64 o 
   0   4   6     3194.37     3192.35     85.39 o 
   1   4   6     3133.48     3152.68     87.34 o 
   2   4   6    16442.11    16500.82    450.82 o 
   3   4   6      567.15      620.94     38.62 o 
   4   4   6     8442.80     8312.86    252.86 o 
   5   4   6     1251.36     1206.58     74.78 o 
   6   4   6     4584.99     4216.42    155.87 o 
   7   4   6       99.84       84.61     23.12 o 
 -10   5   6    10462.55    11061.14    323.75 o 
  -9   5   6      108.68      128.73     25.43 o 
  -8   5   6     2979.42     3022.19    109.86 o 
  -7   5   6     1167.04     1161.07     88.77 o 
  -6   5   6     8841.57     8414.96    378.45 o 
  -5   5   6     6271.81     5485.93    284.85 o 
  -4   5   6     2788.97     2926.25    171.25 o 
  -3   5   6    42673.19    40076.91   1585.64 o 
  -2   5   6     2959.54     2823.36    163.02 o 
  -1   5   6     5300.17     5179.59    248.68 o 
   0   5   6     4258.52     4112.09    104.41 o 
   1   5   6     4586.43     4470.75    132.36 o 
   2   5   6     3303.54     3321.74    110.77 o 
   3   5   6     1272.71     1359.89     60.26 o 
   4   5   6    10319.59    10146.13    297.55 o 
   5   5   6     1729.43     1781.10     82.77 o 
   6   5   6      736.24      718.14     55.27 o 
   7   5   6     1459.85     1455.99     80.61 o 
 -10   6   6     2163.20     2318.40    109.12 o 
  -9   6   6     2593.87     2596.83    106.63 o 
  -8   6   6     3630.05     3527.95    127.93 o 
  -7   6   6     3159.94     3250.93    179.57 o 
  -6   6   6     4999.86     4912.82    253.02 o 
  -5   6   6     3257.43     3374.35    190.01 o 
  -4   6   6     9226.26     9483.96    423.02 o 
  -3   6   6      826.97      997.47     88.51 o 
  -2   6   6     2361.28     2529.62    148.79 o 
  -1   6   6     3298.44     3068.70    168.09 o 
   0   6   6      524.88      548.89     58.47 o 
   1   6   6    10639.18    11166.76    410.58 o 
   2   6   6     2830.75     2938.43     99.76 o 
   3   6   6     5125.65     5288.05    200.61 o 
   4   6   6     2896.38     2856.17    109.09 o 
   5   6   6     1038.19     1056.04     61.24 o 
   6   6   6      208.35      213.31     69.35 o 
   7   6   6      223.44      185.39     40.36 o 
 -10   7   6      751.23      781.44     86.34 o 
  -9   7   6     2616.81     2594.00    108.44 o 
  -8   7   6      571.59      519.76     65.20 o 
  -6   7   6     4806.23     4558.67    243.86 o 
  -5   7   6     2818.83     2774.50    175.67 o 
  -4   7   6     1232.00     1133.45    101.64 o 
  -3   7   6     1672.87     1727.20    124.87 o 
  -2   7   6     5331.96     5511.75    261.24 o 
  -1   7   6     9857.41     9572.15    424.89 o 
   2   7   6       86.19      112.24     27.45 o 
   3   7   6      292.32      373.90     49.45 o 
   4   7   6      714.58      784.78     48.33 o 
   5   7   6     1161.70     1202.41     72.69 o 
   6   7   6     3054.30     3200.90    129.16 o 
  -9   8   6      372.14      365.57     62.08 o 
  -8   8   6     4340.83     4178.59    224.42 o 
  -6   8   6     5286.14     5049.03    268.93 o 
  -5   8   6      410.67      334.30     64.17 o 
  -4   8   6      322.60      335.67     60.95 o 
  -3   8   6     2851.48     2910.32    177.18 o 
  -2   8   6     2299.36     2255.11    143.74 o 
  -1   8   6     3118.02     3076.06    173.81 o 
   4   8   6      312.73      379.29     55.39 o 
   5   8   6     2677.77     2751.61    166.61 o 
   6   8   6      414.63      473.69     68.54 o 
  -8   9   6      462.19      476.70     66.04 o 
  -5   9   6      376.42      438.26     72.69 o 
  -4   9   6     4186.64     4151.41    235.32 o 
  -3   9   6     6617.70     6443.92    317.60 o 
  -2   9   6     8127.12     7565.86    362.40 o 
  -1   9   6     4057.16     3910.46    214.38 o 
  -5  10   6     2794.88     2708.81    185.28 o 
  -4  10   6     1932.32     1829.71    145.39 o 
  -3  10   6      662.86      755.08     86.11 o 
  -2  10   6     2350.38     2127.28    149.10 o 
  -1  10   6     4244.89     4281.81    228.13 o 
  -4  11   6      585.76      551.77     83.51 o 
  -3  11   6     1581.62     1560.35    127.59 o 
  -2  11   6     1232.58     1215.40    107.01 o 
  -1  11   6     1976.24     1935.04    140.52 o 
  -3  12   6      572.00      689.25     90.39 o 
  -2  12   6      392.43      289.27     60.72 o 
  -1  12   6     1675.28     1804.29    136.61 o 
  -3  13   6      705.51      880.17    107.31 o 
  -2  13   6      710.91      685.98     88.29 o 
  -1  13   6      298.40      402.04     66.73 o 
  -5 -12   7     2001.49     1978.25     93.43 o 
  -4 -12   7       82.74       40.75     27.92 o 
  -3 -12   7     1116.80     1057.40     89.83 o 
  -2 -12   7     1513.74     1763.13    119.65 o 
  -1 -12   7     1801.89     1869.03    125.18 o 
   0 -12   7      801.62      914.33     97.70 o 
   1 -12   7      278.83      383.48     70.80 o 
  -7 -11   7      465.64      505.95     61.82 o 
  -6 -11   7      249.62      186.33     32.02 o 
  -5 -11   7     2616.98     2653.04    101.50 o 
  -4 -11   7     5742.22     5700.86    135.59 o 
  -3 -11   7     2331.75     2651.00    114.63 o 
  -2 -11   7     1914.62     1916.28     76.74 o 
  -1 -11   7     1377.42     1435.17     86.07 o 
   0 -11   7      318.99      389.05     41.03 o 
   1 -11   7       91.91       95.03     22.39 o 
   2 -11   7     1782.47     1802.95    137.01 o 
  -8 -10   7      967.65      884.20     76.03 o 
  -7 -10   7      238.75      234.13     27.81 o 
  -6 -10   7     2066.75     1980.05     63.60 o 
  -5 -10   7       64.24       78.50     18.81 o 
  -4 -10   7      358.59      401.16     29.06 o 
  -3 -10   7     3330.71     3298.82    102.77 o 
  -2 -10   7     5148.82     5054.55    141.89 o 
  -1 -10   7     4703.45     4725.94    137.84 o 
   0 -10   7      495.40      532.05     47.74 o 
   1 -10   7     1322.32     1278.33     56.52 o 
   2 -10   7      142.99      167.97     26.34 o 
   3 -10   7      127.98      219.55     61.16 o 
  -8  -9   7      897.90      864.32     83.50 o 
  -7  -9   7     1912.37     1943.44     62.27 o 
  -6  -9   7       29.60       25.73     11.88 o 
  -5  -9   7       67.01      124.17     24.32 o 
  -4  -9   7      377.08      370.49     26.61 o 
  -3  -9   7     4827.85     4763.95    113.82 o 
  -2  -9   7     5565.12     5494.82    148.15 o 
  -1  -9   7     2886.34     2972.89     98.00 o 
   0  -9   7     6915.55     6869.11    183.05 o 
   1  -9   7       67.48       78.12     24.55 o 
   2  -9   7      584.26      550.75     50.22 o 
   3  -9   7      364.30      449.61     37.10 o 
   4  -9   7     1014.10     1069.67     72.12 o 
  -9  -8   7      504.89      480.55     57.67 o 
  -8  -8   7     1539.78     1555.00     90.11 o 
  -7  -8   7     2544.42     2417.98     69.74 o 
  -6  -8   7     1733.01     1713.56     54.91 o 
  -5  -8   7     1354.56     1295.92     46.61 o 
  -4  -8   7       51.90       78.97     23.75 o 
  -3  -8   7     3264.86     3333.43     85.76 o 
  -2  -8   7      303.11      329.62     25.58 o 
  -1  -8   7     2404.22     2494.41     85.59 o 
   0  -8   7     3621.81     3698.61    113.85 o 
   1  -8   7      461.34      524.76     43.21 o 
   2  -8   7     2910.67     2850.65     88.38 o 
   3  -8   7      524.54      540.15     39.04 o 
   4  -8   7      854.60      993.32     65.46 o 
   5  -8   7      634.26      547.54     76.58 o 
 -10  -7   7      816.00      871.20     74.21 o 
  -9  -7   7      707.94      721.92     49.41 o 
  -8  -7   7      150.09      188.29     24.56 o 
  -7  -7   7     5935.46     5678.42    126.84 o 
  -6  -7   7     4010.55     3892.13     93.63 o 
  -5  -7   7    11319.94    10752.37    213.60 o 
  -4  -7   7     2468.65     2464.79     67.45 o 
  -3  -7   7      152.13      163.57     18.17 o 
  -2  -7   7     1736.75     1822.92     56.73 o 
  -1  -7   7      296.00      321.49     29.38 o 
   0  -7   7     3294.60     3215.00    101.32 o 
   1  -7   7     5469.00     5345.62    151.21 o 
   2  -7   7     4671.18     4480.47    116.82 o 
   3  -7   7     1069.05     1012.71     49.02 o 
   4  -7   7      205.53      190.48     25.85 o 
   5  -7   7      443.53      469.47     49.07 o 
 -10  -6   7     2963.49     3141.52    159.90 o 
  -9  -6   7     2530.61     2702.17    104.54 o 
  -8  -6   7       69.17       48.41     16.17 o 
  -7  -6   7     3587.31     3366.18     85.02 o 
  -6  -6   7     4022.83     3785.52     89.46 o 
  -5  -6   7     4979.35     4772.05    107.41 o 
  -4  -6   7     8447.55     8265.84    168.79 o 
  -3  -6   7    11271.55    11386.65    221.24 o 
  -2  -6   7     2923.94     2968.86     76.17 o 
  -1  -6   7      145.22      148.54     17.66 o 
   0  -6   7     2057.62     1913.81     71.53 o 
   1  -6   7     1956.18     1922.48     73.85 o 
   2  -6   7     3474.29     3516.47    112.51 o 
   3  -6   7     5852.36     6296.52    171.73 o 
   4  -6   7     4007.84     4069.78    111.21 o 
   5  -6   7      146.05      178.09     37.26 o 
   6  -6   7       32.53       29.17     29.80 o 
 -10  -5   7     6665.72     6741.65    328.99 o 
  -9  -5   7     3225.59     3338.67    129.29 o 
  -8  -5   7     4047.51     3912.40    132.78 o 
  -7  -5   7     4651.13     4549.59    103.96 o 
  -6  -5   7      515.32      487.45     28.21 o 
  -5  -5   7     2372.31     2328.38     61.20 o 
  -4  -5   7     1651.08     1660.20     49.94 o 
  -3  -5   7    18583.43    18186.81    336.65 o 
  -2  -5   7     6940.65     6737.19    142.24 o 
  -1  -5   7     3267.11     3084.09     91.14 o 
   0  -5   7     7436.79     6985.30    174.21 o 
   1  -5   7     8916.79     8718.83    211.87 o 
   2  -5   7     1937.85     1985.86     96.97 o 
   3  -5   7     1486.81     1607.66     67.86 o 
   4  -5   7     4579.16     4514.34    133.73 o 
   5  -5   7     4067.20     4249.45    167.62 o 
 -10  -4   7       38.79       37.38     28.31 o 
  -9  -4   7     3503.17     3668.97    124.96 o 
  -8  -4   7     3888.17     4123.00    247.18 o 
  -7  -4   7      700.71      677.22     29.39 o 
  -6  -4   7     3016.96     2810.41     70.26 o 
  -5  -4   7      785.62      800.38     30.78 o 
  -4  -4   7      168.83      160.72     15.88 o 
  -3  -4   7     1664.25     1595.33     48.17 o 
  -2  -4   7     9755.55     9408.97    185.88 o 
  -1  -4   7    23854.47    22432.73    411.44 o 
   0  -4   7     4082.56     3849.81     95.12 o 
   1  -4   7     2858.86     2762.24     89.81 o 
   2  -4   7     1501.50     1551.99     62.36 o 
   3  -4   7     2958.44     3011.70     96.46 o 
   4  -4   7     3895.05     3990.15    154.45 o 
   5  -4   7      918.24      990.08     68.76 o 
   6  -4   7     5483.60     5396.91    203.32 o 
 -11  -3   7     1698.40     1831.91    126.96 o 
 -10  -3   7      554.83      585.78     69.34 o 
  -9  -3   7      151.67      201.65     42.47 o 
  -8  -3   7     6363.36     6869.42    387.43 o 
  -7  -3   7     8002.61     8099.90    182.47 o 
  -6  -3   7     4903.52     4812.45    104.93 o 
  -5  -3   7     7451.50     7196.44    144.85 o 
  -4  -3   7     8591.78     8468.42    166.26 o 
  -3  -3   7     1146.74     1192.66     55.98 o 
  -2  -3   7     1404.84     1559.30     48.54 o 
  -1  -3   7     4564.84     4356.90    102.49 o 
   0  -3   7     4086.07     3974.09     97.22 o 
   1  -3   7     9142.82     9260.71    212.00 o 
   2  -3   7     1034.93     1010.79     47.15 o 
   3  -3   7     1504.47     1439.31     75.90 o 
   4  -3   7      353.64      369.33     41.36 o 
   5  -3   7      838.22      937.27     65.12 o 
   6  -3   7       28.88       10.86     45.24 o 
 -11  -2   7      852.87      973.59     88.54 o 
 -10  -2   7      868.35      941.18     84.40 o 
  -9  -2   7     1529.96     1395.57    105.18 o 
  -8  -2   7     3965.57     3952.55    207.26 o 
  -7  -2   7     5072.82     5074.23    248.19 o 
  -6  -2   7    24139.54    24438.32    535.59 o 
  -5  -2   7     4247.88     4333.26     93.28 o 
  -4  -2   7     6557.91     6541.62    129.44 o 
  -3  -2   7     2493.28     2529.37     63.14 o 
  -2  -2   7     1923.98     1853.29     49.70 o 
  -1  -2   7     1329.70     1192.78     41.62 o 
   0  -2   7    10724.33    10557.19    233.65 o 
   1  -2   7     5359.69     5350.50    118.76 o 
   2  -2   7     4244.29     4377.41    154.91 o 
   3  -2   7     2809.00     2921.31    115.82 o 
   4  -2   7      314.62      335.42     53.83 o 
   5  -2   7      163.27      201.60     35.08 o 
   6  -2   7      156.63      160.84     31.82 o 
 -11  -1   7     2801.32     2709.40    161.75 o 
 -10  -1   7      258.80      246.11     45.69 o 
  -9  -1   7      146.36      206.03     41.53 o 
  -8  -1   7      700.48      842.08     74.14 o 
  -7  -1   7     4023.28     4122.11    213.30 o 
  -6  -1   7      141.80      156.63     21.30 o 
  -5  -1   7    15883.84    15911.73    291.07 o 
  -4  -1   7     7950.83     8086.71    191.87 o 
  -3  -1   7      498.37      515.88     27.50 o 
  -2  -1   7     2885.75     2679.19     64.45 o 
  -1  -1   7     9003.54     8470.67    174.19 o 
   0  -1   7     8670.89     8798.49    175.82 o 
   1  -1   7     7487.72     7813.81    370.92 o 
   2  -1   7    12184.15    12094.47    344.30 o 
   3  -1   7     8412.04     8136.50    255.71 o 
   4  -1   7     1768.13     1689.11     83.95 o 
   5  -1   7     2383.32     2226.25    105.91 o 
   6  -1   7     1930.37     1815.73     98.48 o 
 -10   0   7      478.17      420.54     56.50 o 
  -9   0   7     8199.15     8133.32    364.60 o 
  -8   0   7    10104.47    10307.19    445.21 o 
  -7   0   7      442.73      493.60     60.03 o 
  -6   0   7     8402.37     8467.97    379.40 o 
  -5   0   7      627.77      598.63     36.25 o 
  -4   0   7    19603.42    19038.30    419.24 o 
  -3   0   7      497.53      463.01     25.48 o 
  -2   0   7    29296.27    27815.06    604.44 o 
  -1   0   7     3980.58     3926.77    132.20 o 
   0   0   7     2480.40     3038.35    303.75 o 
   1   0   7     6508.64     6644.34    175.10 o 
   2   0   7     5948.64     5976.35    157.47 o 
   3   0   7     8030.92     7568.93    239.58 o 
   4   0   7     1649.41     1599.53     82.21 o 
   5   0   7     4493.88     4401.98    166.88 o 
   6   0   7      105.87      174.00    118.22 o 
 -10   1   7      239.09      246.89     45.37 o 
  -9   1   7      125.84      103.25     32.69 o 
  -8   1   7      723.32      610.99     68.19 o 
  -7   1   7     3974.47     4205.19    204.46 o 
  -6   1   7      144.70      166.54     40.36 o 
  -5   1   7    15666.50    16073.49    664.42 o 
  -4   1   7     8178.40     8026.44    232.99 o 
  -3   1   7      468.95      507.09     24.87 o 
  -2   1   7     2753.85     2614.06     75.98 o 
  -1   1   7     9138.00     9341.63    259.64 o 
   0   1   7     8319.45     8673.18    210.27 o 
   1   1   7     7628.98     7704.39    192.10 o 
   2   1   7    12063.44    11706.58    281.45 o 
   3   1   7     8534.73     8391.48    256.01 o 
   4   1   7     1706.58     1544.70     79.80 o 
   5   1   7     2293.11     2194.83    102.37 o 
   6   1   7     1938.86     1924.86     98.55 o 
  -9   2   7     1503.04     1548.50    107.45 o 
  -8   2   7     3979.59     3996.28    152.34 o 
  -7   2   7     4934.95     5085.77    253.03 o 
  -6   2   7    24301.12    24529.04    979.11 o 
  -5   2   7     4380.89     4350.71    230.35 o 
  -4   2   7     6417.79     5733.61    302.77 o 
  -3   2   7     2600.13     3076.58    169.61 o 
  -2   2   7     1789.51     1576.96     75.48 o 
  -1   2   7     1305.27     1298.96     50.93 o 
   0   2   7    10416.11    10372.80    244.79 o 
   1   2   7     5357.73     5132.39    138.83 o 
   2   2   7     4381.65     4308.23    121.22 o 
   3   2   7     2856.17     2786.06    169.47 o 
   4   2   7      365.75      409.98     39.29 o 
   5   2   7      143.54      185.32     46.66 o 
   6   2   7      168.83      142.29     60.43 o 
  -9   3   7      144.37      175.97     26.73 o 
  -8   3   7     6676.62     6723.16    210.54 o 
  -7   3   7     7686.86     7742.37    365.61 o 
  -6   3   7     4981.10     5357.77    256.46 o 
  -5   3   7     7637.28     7485.69    346.21 o 
  -4   3   7     8630.55     8397.87    389.43 o 
  -3   3   7     1262.45     1329.02    103.02 o 
  -2   3   7     1440.78     1356.21    108.32 o 
  -1   3   7     4890.89     4736.17    117.49 o 
   0   3   7     4077.04     4052.97    109.13 o 
   1   3   7     9116.57     8840.73    283.69 o 
   2   3   7     1058.51     1037.93     44.95 o 
   3   3   7     1448.23     1460.75     57.26 o 
   4   3   7      316.93      357.20     36.55 o 
   5   3   7      853.57      894.96     58.72 o 
   6   3   7       30.59       42.10     20.85 o 
 -10   4   7       46.60       51.30     29.25 o 
  -9   4   7     3414.68     3461.90    176.17 o 
  -8   4   7     3860.28     3830.27    113.29 o 
  -7   4   7      697.31      760.43     76.88 o 
  -6   4   7     3017.28     3026.93    176.70 o 
  -5   4   7      725.01      754.71     80.58 o 
  -4   4   7      161.92      174.45     44.82 o 
  -3   4   7     1772.68     2018.48    131.76 o 
  -2   4   7     9594.80     9169.29    419.45 o 
  -1   4   7    23946.84    21970.42    895.09 o 
   0   4   7     4021.15     4031.95    137.46 o 
   1   4   7     3028.90     2981.46     86.22 o 
   2   4   7     1504.19     1455.74     55.06 o 
   3   4   7     2953.98     2938.57     91.17 o 
   4   4   7     3995.66     3928.74    168.03 o 
   5   4   7      924.64      932.24     59.28 o 
   6   4   7     5622.61     5544.17    195.42 o 
 -10   5   7     6706.06     7052.47    307.48 o 
  -9   5   7     3225.52     3275.06    125.04 o 
  -8   5   7     4092.47     4255.91    165.21 o 
  -7   5   7     4688.06     4615.72    240.57 o 
  -6   5   7      535.68      529.67     69.90 o 
  -5   5   7     2389.84     2081.97    149.12 o 
  -4   5   7     1684.99     1836.61    131.00 o 
  -3   5   7    18595.42    18202.33    751.96 o 
  -2   5   7     7046.24     6660.70    321.19 o 
  -1   5   7     3355.32     3208.70    179.80 o 
   0   5   7     7529.71     7100.06    321.85 o 
   1   5   7     8721.84     8756.50    265.25 o 
   2   5   7     1857.69     1861.81     64.54 o 
   3   5   7     1486.00     1481.05     70.20 o 
   4   5   7     4567.29     4419.71    155.16 o 
   5   5   7     4115.63     4061.61    151.68 o 
   6   5   7      324.06      311.40     39.94 o 
 -10   6   7     3023.83     3419.34    133.40 o 
  -9   6   7     2535.20     2689.88    111.37 o 
  -8   6   7       63.44       84.78     32.93 o 
  -7   6   7     3490.47     3790.16    205.80 o 
  -6   6   7     3844.30     3359.57    207.94 o 
  -5   6   7     5020.28     4858.59    258.31 o 
  -4   6   7     8410.12     8436.83    392.73 o 
  -3   6   7    11293.32    10843.32    497.66 o 
  -2   6   7     2903.39     2576.08    168.68 o 
  -1   6   7      107.35       72.43     33.79 o 
   0   6   7     2136.03     2010.39    128.09 o 
   1   6   7     2019.63     1870.23    123.81 o 
   3   6   7     5759.90     6016.88    289.77 o 
   4   6   7     4051.43     4344.68    149.15 o 
   5   6   7      151.65      178.59     31.28 o 
   6   6   7       28.23       37.93     44.23 o 
 -10   7   7      825.95      936.81     96.52 o 
  -9   7   7      711.26      751.61     57.26 o 
  -7   7   7     5893.69     5570.11    289.20 o 
  -6   7   7     3989.73     3734.08    221.94 o 
  -5   7   7    11289.76    11041.46    492.86 o 
  -4   7   7     2479.87     2407.44    163.63 o 
  -3   7   7      134.57      111.93     41.14 o 
  -2   7   7     1662.28     1651.76    125.47 o 
  -1   7   7      276.39      301.69     51.40 o 
   0   7   7     3205.03     3065.57    177.18 o 
   1   7   7     5544.55     5490.84    266.38 o 
   5   7   7      414.46      426.59     65.57 o 
  -9   8   7      529.68      636.14     79.51 o 
  -6   8   7     1652.50     1544.98    131.07 o 
  -5   8   7     1377.41     1480.54    125.30 o 
  -4   8   7       52.20      115.36     41.22 o 
  -3   8   7     3317.81     3200.10    198.65 o 
  -2   8   7      331.16      347.72     59.78 o 
  -1   8   7     2395.46     2444.91    154.79 o 
   0   8   7     3522.36     3368.63    195.62 o 
  -6   9   7       34.50       45.59     38.16 o 
  -5   9   7       80.47       88.30     42.16 o 
  -4   9   7      345.19      356.24     67.91 o 
  -3   9   7     4907.81     4659.31    260.42 o 
  -2   9   7     5668.43     5554.96    284.93 o 
  -1   9   7     2719.10     2687.19    171.72 o 
   0   9   7     7084.39     6831.69    328.51 o 
  -5  10   7       55.07       86.19     43.95 o 
  -4  10   7      368.68      348.10     70.58 o 
  -3  10   7     3331.41     3136.95    204.59 o 
  -2  10   7     5156.74     5124.08    271.92 o 
  -1  10   7     4713.50     4423.75    246.71 o 
   0  10   7      520.42      558.61     72.78 o 
  -4  11   7     5708.87     5913.43    320.61 o 
  -3  11   7     2287.73     2404.17    178.30 o 
  -2  11   7     1880.41     1808.46    142.30 o 
  -1  11   7     1320.55     1238.73    113.12 o 
   0  11   7      344.42      399.09     63.45 o 
  -4  12   7       83.87       92.99     52.87 o 
  -3  12   7     1133.67     1244.44    123.35 o 
  -2  12   7     1519.42     1617.25    135.08 o 
  -1  12   7     1777.22     1477.70    127.52 o 
  -3 -12   8      617.22      559.03     73.88 o 
  -2 -12   8     1118.49     1061.27    102.43 o 
  -6 -11   8      447.19      507.43     66.35 o 
  -5 -11   8     1387.07     1347.95     76.48 o 
  -4 -11   8     6678.26     6612.22    278.01 o 
  -3 -11   8     1527.21     1528.54     69.88 o 
  -2 -11   8     2546.17     2732.56    100.46 o 
  -1 -11   8       39.64       46.92     36.44 o 
   0 -11   8      604.34      770.58     94.85 o 
   1 -11   8      324.11      279.84     65.87 o 
  -7 -10   8     1653.16     1728.25    111.36 o 
  -6 -10   8     1235.02     1323.92     52.66 o 
  -5 -10   8     1892.21     1805.43     62.62 o 
  -4 -10   8      769.06      797.95     41.34 o 
  -3 -10   8     1400.56     1368.65     63.04 o 
  -2 -10   8     4250.09     4390.74    133.15 o 
  -1 -10   8      549.83      608.81     60.87 o 
   0 -10   8     2294.84     2393.57     94.50 o 
   1 -10   8      208.64      159.19     32.72 o 
   2 -10   8     2141.88     1959.72    141.62 o 
  -8  -9   8      479.55      508.94     60.49 o 
  -7  -9   8     3021.75     2918.35     83.52 o 
  -6  -9   8     3788.20     3814.01     99.94 o 
  -5  -9   8     1688.26     1609.69     57.13 o 
  -4  -9   8      229.88      257.38     24.91 o 
  -3  -9   8      667.86      628.11     42.23 o 
  -2  -9   8      252.51      264.83     30.49 o 
  -1  -9   8      745.89      817.38     62.09 o 
   0  -9   8     1915.39     1752.33     77.00 o 
   1  -9   8     1120.71     1147.16     64.76 o 
   2  -9   8      152.84      133.72     30.37 o 
   3  -9   8      613.90      596.76     85.54 o 
  -9  -8   8        1.21       13.22     21.51 o 
  -8  -8   8     1216.04     1244.40     86.15 o 
  -7  -8   8      321.78      286.77     24.73 o 
  -6  -8   8     1576.74     1560.38     56.13 o 
  -5  -8   8      585.48      614.16     33.78 o 
  -4  -8   8     4178.50     4190.91    131.61 o 
  -3  -8   8     2098.83     2161.86     67.85 o 
  -2  -8   8      709.57      732.54     46.19 o 
  -1  -8   8     1664.48     1572.75     94.90 o 
   0  -8   8     1202.80     1077.85     59.62 o 
   1  -8   8     1749.60     1766.37     77.12 o 
   2  -8   8     1855.16     2042.28     85.83 o 
   3  -8   8      693.38      739.59     54.92 o 
   4  -8   8     1170.23     1324.12    111.21 o 
  -9  -7   8      648.68      621.13     64.34 o 
  -8  -7   8      613.01      677.77     39.86 o 
  -7  -7   8     2762.15     2620.61     80.62 o 
  -6  -7   8     2430.14     2411.51     69.72 o 
  -5  -7   8     3265.01     3357.76     87.87 o 
  -4  -7   8     1404.56     1360.27     49.38 o 
  -3  -7   8      797.29      866.13     38.69 o 
  -2  -7   8      447.89      495.60     31.18 o 
  -1  -7   8     3304.60     3254.43    107.76 o 
   0  -7   8     3096.01     2901.11     97.64 o 
   1  -7   8     4532.70     4587.91    136.77 o 
   2  -7   8     1528.01     1627.91     72.82 o 
   3  -7   8     3554.70     3762.82    142.85 o 
   4  -7   8      827.67      769.86     54.10 o 
   5  -7   8       50.28       84.86     40.59 o 
 -10  -6   8     5405.51     5693.93    240.44 o 
  -9  -6   8      888.93      895.65     55.64 o 
  -8  -6   8      876.16      916.45     44.56 o 
  -7  -6   8      565.24      580.08     31.39 o 
  -6  -6   8      290.18      319.71     24.12 o 
  -5  -6   8     2998.97     2977.00     78.84 o 
  -4  -6   8     4129.36     4113.80    100.23 o 
  -3  -6   8    17909.51    17348.11    327.56 o 
  -2  -6   8     6998.79     6786.15    148.26 o 
  -1  -6   8     2354.42     2355.68     80.47 o 
   0  -6   8     2650.57     2454.08     86.49 o 
   1  -6   8     1227.00     1244.35     59.28 o 
   2  -6   8     2182.92     2207.56     84.48 o 
   3  -6   8      897.92      891.30     54.68 o 
   4  -6   8     4141.55     4338.25    134.05 o 
   5  -6   8     1468.99     1400.00    110.71 o 
  -9  -5   8     6423.98     6680.78    204.42 o 
  -8  -5   8     5380.80     5192.85    135.74 o 
  -7  -5   8     7080.12     6993.05    149.26 o 
  -6  -5   8     3266.16     3120.85     79.50 o 
  -5  -5   8     1376.58     1334.81     45.86 o 
  -4  -5   8     4855.88     4708.48    108.21 o 
  -3  -5   8     2155.08     2115.07     62.67 o 
  -2  -5   8     3054.99     2817.73     77.01 o 
  -1  -5   8     3319.13     3355.45    103.63 o 
   0  -5   8     4017.00     3857.06    112.90 o 
   1  -5   8     4135.17     4092.24    119.70 o 
   2  -5   8      155.09      191.37     27.32 o 
   3  -5   8     2666.69     2786.94     96.24 o 
   4  -5   8      293.96      320.25     33.97 o 
   5  -5   8     1547.24     1506.14     68.72 o 
 -10  -4   8     1137.56     1204.76    101.66 o 
  -9  -4   8     1115.43     1063.61     96.26 o 
  -8  -4   8     1101.63     1185.64     49.70 o 
  -7  -4   8     5854.36     5854.65    135.33 o 
  -6  -4   8     3965.50     3896.56     92.02 o 
  -5  -4   8     3764.96     3741.78     89.40 o 
  -4  -4   8      164.98      164.31     17.12 o 
  -3  -4   8     2568.21     2530.74     68.98 o 
  -2  -4   8     7147.09     6730.47    145.58 o 
  -1  -4   8     3249.64     2960.14     79.87 o 
   0  -4   8     2782.68     2702.92     86.16 o 
   1  -4   8     1638.69     1628.92     64.26 o 
   2  -4   8     2831.73     2709.52     91.33 o 
   3  -4   8     1555.41     1465.65     63.69 o 
   4  -4   8     1439.89     1419.32     81.88 o 
   5  -4   8     1720.61     1671.02    105.66 o 
 -10  -3   8      264.85      289.37     56.40 o 
  -9  -3   8       46.06       26.98     26.36 o 
  -8  -3   8      215.50      305.71     52.57 o 
  -7  -3   8     5678.03     5489.06    204.10 o 
  -6  -3   8     1829.64     1863.81     53.34 o 
  -5  -3   8     8464.98     8130.65    186.60 o 
  -4  -3   8     8885.23     8527.86    172.87 o 
  -3  -3   8     2977.08     3026.85     76.59 o 
  -2  -3   8      489.35      472.99     26.53 o 
  -1  -3   8      692.63      676.60     32.76 o 
   0  -3   8     5363.35     5178.86    162.37 o 
   1  -3   8     2757.96     2769.28     86.35 o 
   2  -3   8     2164.03     2095.80     75.22 o 
   3  -3   8     3830.17     3868.95    393.34 o 
   4  -3   8      647.13      682.78     55.33 o 
   5  -3   8      572.71      505.42     53.34 o 
 -11  -2   8     1447.84     1435.82    112.42 o 
 -10  -2   8     1187.96     1227.68    101.12 o 
  -9  -2   8     1040.57     1009.75     90.69 o 
  -8  -2   8     2471.37     2533.50    159.65 o 
  -7  -2   8       41.90       56.02     38.13 o 
  -6  -2   8     7752.92     7832.18    236.68 o 
  -5  -2   8     4417.56     4370.92    109.88 o 
  -4  -2   8     4019.81     4007.59     91.03 o 
  -3  -2   8     1903.43     1829.34     52.41 o 
  -2  -2   8     3775.05     3600.19     86.75 o 
  -1  -2   8     6722.19     6250.20    136.68 o 
   0  -2   8      290.30      276.78     21.94 o 
   1  -2   8     8154.36     8202.79    191.82 o 
   2  -2   8     7049.05     6882.87    223.26 o 
   3  -2   8      711.11      687.61     78.29 o 
   4  -2   8      996.52     1053.53     90.61 o 
   5  -2   8     1955.76     1933.42    140.90 o 
 -11  -1   8     2510.98     2545.46    160.98 o 
 -10  -1   8      890.17      799.01     81.82 o 
  -9  -1   8     4052.48     3882.49    211.26 o 
  -8  -1   8     1944.34     2034.62    136.87 o 
  -7  -1   8     3339.02     3353.98    187.91 o 
  -6  -1   8     3756.83     3831.05    130.57 o 
  -5  -1   8      524.10      585.86     39.61 o 
  -4  -1   8     5591.58     5490.41    141.28 o 
  -3  -1   8     7643.90     7383.68    149.65 o 
  -2  -1   8    11434.56    10663.66    207.55 o 
  -1  -1   8    17572.87    17250.46    324.88 o 
   0  -1   8    10258.18    10603.89    228.68 o 
   1  -1   8     3280.04     3260.01     98.82 o 
   2  -1   8     1613.46     1709.87     90.45 o 
   3  -1   8     2787.86     2699.11    112.39 o 
   4  -1   8     2381.05     2262.09    102.33 o 
   5  -1   8     1615.33     1587.20     87.65 o 
   6  -1   8     4295.17     4185.80    168.98 o 
 -11   0   8        7.46        0.00     22.60 o 
 -10   0   8     4801.99     4923.64    254.69 o 
  -9   0   8     5718.48     5824.83    288.55 o 
  -8   0   8    24237.08    24321.07    976.03 o 
  -7   0   8     1410.84     1406.08    111.85 o 
  -6   0   8     2024.91     2077.07    143.06 o 
  -5   0   8     2035.92     2131.43    148.03 o 
  -4   0   8      144.74      160.51     24.48 o 
  -3   0   8     2637.66     2601.14     78.14 o 
  -2   0   8     5685.27     5391.57    208.45 o 
  -1   0   8     9756.68     9796.92    269.07 o 
   0   0   8       49.36       50.48     14.22 o 
   1   0   8     1870.09     1879.58     67.23 o 
   2   0   8     1648.29     1613.82     75.72 o 
   3   0   8       56.91       40.59     18.40 o 
   4   0   8      487.26      616.53     86.71 o 
   5   0   8        0.58       37.82     20.82 o 
   6   0   8       73.71       99.59     27.34 o 
 -10   1   8      936.11      951.59     86.91 o 
  -9   1   8     3883.94     3738.54    209.40 o 
  -8   1   8     1916.47     1951.33    136.70 o 
  -7   1   8     3155.45     3033.25    186.68 o 
  -6   1   8     3565.42     3611.76    213.77 o 
  -5   1   8      519.89      634.58     78.59 o 
  -4   1   8     5699.63     5324.78    279.86 o 
  -3   1   8     7681.87     7480.28    332.43 o 
  -2   1   8    11339.29    10703.84    556.42 o 
  -1   1   8    17523.16    17494.58    321.38 o 
   0   1   8    10150.72    10031.45    245.62 o 
   1   1   8     3125.70     3224.60    107.13 o 
   2   1   8     1616.81     1647.79     64.15 o 
   3   1   8     2848.75     2755.39    128.93 o 
   4   1   8     2335.21     2125.63    143.67 o 
   5   1   8     1614.17     1671.23     90.68 o 
   6   1   8     4323.78     4395.89    173.84 o 
 -10   2   8     1202.20     1050.61     93.99 o 
  -9   2   8     1080.99     1020.46     91.87 o 
  -8   2   8     2644.68     2645.48    165.74 o 
  -7   2   8       45.10       55.29     28.39 o 
  -6   2   8     7632.33     7870.85    375.91 o 
  -5   2   8     4538.06     4363.56    239.96 o 
  -4   2   8     3921.96     4024.48    225.28 o 
  -3   2   8     1912.09     1855.85    132.95 o 
  -2   2   8     3711.44     3883.91    206.33 o 
  -1   2   8     6649.18     6640.38    197.03 o 
   0   2   8      297.19      306.02     24.40 o 
   1   2   8     7973.06     7999.12    201.08 o 
   2   2   8     7133.12     7098.62    183.36 o 
   3   2   8      708.01      710.04     51.50 o 
   4   2   8     1051.54     1207.22     70.00 o 
   5   2   8     1900.96     1883.59     96.61 o 
   6   2   8      363.76      366.89     45.24 o 
  -9   3   8       37.01       61.08     29.01 o 
  -8   3   8      193.70      199.55     48.26 o 
  -7   3   8     5584.89     5515.14    285.64 o 
  -6   3   8     1817.67     1861.10    137.27 o 
  -5   3   8     8571.56     8411.69    390.69 o 
  -4   3   8     8861.21     9170.03    406.50 o 
  -3   3   8     3116.03     3283.31    187.34 o 
  -2   3   8      554.49      506.25     66.78 o 
  -1   3   8      696.42      738.38     75.25 o 
   0   3   8     5160.88     4793.01    253.30 o 
   1   3   8     2742.31     2614.47     85.92 o 
   2   3   8     2181.71     2293.13     78.58 o 
   3   3   8     3772.12     3689.31    114.11 o 
   4   3   8      651.33      640.86     51.58 o 
   5   3   8      574.80      540.70     51.41 o 
   6   3   8      217.37      287.42     49.32 o 
  -9   4   8     1105.43     1109.33     64.71 o 
  -8   4   8     1072.65     1260.55    107.70 o 
  -7   4   8     5923.90     6331.42    307.67 o 
  -6   4   8     3928.59     3909.65    224.52 o 
  -5   4   8     3961.23     3969.78    221.76 o 
  -4   4   8      149.27      212.38     50.06 o 
  -3   4   8     2528.11     2797.83    169.99 o 
  -2   4   8     7067.16     7168.40    332.01 o 
  -1   4   8     3434.59     3350.44    185.04 o 
   0   4   8     2781.09     2517.23    160.76 o 
   1   4   8     1648.22     1596.81    118.95 o 
   2   4   8     3015.38     2927.18    117.52 o 
   3   4   8     1573.06     1639.35     64.85 o 
   4   4   8     1448.17     1461.10     99.56 o 
   5   4   8     1728.06     1736.02     89.68 o 
   6   4   8     1673.96     1659.40     90.98 o 
 -10   5   8     1625.77     1813.67    121.15 o 
  -9   5   8     6273.30     6757.63    296.58 o 
  -8   5   8     5349.70     5516.46    281.05 o 
  -7   5   8     7112.85     6846.22    343.69 o 
  -6   5   8     3240.69     2927.92    190.60 o 
  -5   5   8     1481.67     1497.58    120.88 o 
  -4   5   8     4755.16     4735.81    254.92 o 
  -3   5   8     2210.96     2270.53    151.81 o 
  -2   5   8     3078.33     2962.77    179.16 o 
  -1   5   8     3399.14     3011.98    186.95 o 
   0   5   8     3928.49     3691.92    209.75 o 
   1   5   8     4036.90     3985.38    217.06 o 
   2   5   8      140.89      108.02     37.55 o 
   3   5   8     2645.50     2607.34    164.14 o 
   4   5   8      295.29      341.39     42.31 o 
   5   5   8     1567.69     1597.93    173.02 o 
 -10   6   8     5405.26     5594.50    268.15 o 
  -9   6   8      883.51      861.30     78.61 o 
  -8   6   8      848.62      962.00     95.60 o 
  -7   6   8      523.70      626.80     81.63 o 
  -6   6   8      261.73      316.38     61.80 o 
  -5   6   8     3060.99     3057.79    191.25 o 
  -4   6   8     4036.97     4342.65    239.82 o 
  -3   6   8    18026.35    16561.25    722.13 o 
  -2   6   8     7044.87     6347.69    325.96 o 
  -1   6   8     2228.02     2109.64    149.83 o 
   0   6   8     2650.05     2575.82    160.83 o 
   1   6   8     1139.90     1019.97     94.16 o 
   2   6   8     2253.21     2296.44    148.21 o 
   3   6   8      880.49      914.69     89.10 o 
   4   6   8     4200.08     4217.25    232.92 o 
  -9   7   8      612.01      690.68     82.18 o 
  -7   7   8     2681.97     2571.64    176.61 o 
  -6   7   8     2404.65     2375.51    168.72 o 
  -5   7   8     3277.91     3608.82    213.67 o 
  -4   7   8     1442.77     1381.53    120.39 o 
  -3   7   8      734.13      819.25     93.87 o 
  -2   7   8      443.00      390.19     66.44 o 
  -1   7   8     3169.69     2976.93    188.60 o 
   0   7   8     3093.29     2805.95    173.87 o 
   1   7   8     4530.25     4370.59    238.99 o 
   2   7   8     1538.11     1572.07    120.93 o 
   3   7   8     3595.14     3603.91    209.18 o 
  -9   8   8        1.26        0.00     29.64 o 
  -7   8   8      333.00      244.34     60.71 o 
  -6   8   8     1598.98     1660.02    135.91 o 
  -5   8   8      600.52      582.56     84.69 o 
  -4   8   8     4301.30     4097.76    241.43 o 
  -3   8   8     2176.59     2372.63    162.87 o 
  -2   8   8      739.58      849.43     88.70 o 
  -1   8   8     1551.97     1611.91    126.12 o 
   0   8   8     1262.79     1181.29    103.34 o 
   1   8   8     1683.70     1694.27    128.48 o 
   2   8   8     1869.26     1934.55    140.65 o 
   3   8   8      712.25      733.60     86.49 o 
  -6   9   8     3788.28     3776.88    234.46 o 
  -5   9   8     1685.47     1733.30    143.76 o 
  -4   9   8      239.83      415.16     72.99 o 
  -3   9   8      653.36      690.31     88.76 o 
  -2   9   8      270.31      335.07     65.72 o 
  -1   9   8      745.76      772.91     90.65 o 
   0   9   8     1926.44     1821.09    136.83 o 
   1   9   8     1231.15     1177.18    106.69 o 
   2   9   8      147.06      196.41     53.34 o 
  -6  10   8     1282.95     1434.72    132.77 o 
  -5  10   8     1914.09     1922.98    157.43 o 
  -4  10   8      767.54      847.41    104.66 o 
  -3  10   8     1442.74     1446.90    129.05 o 
  -2  10   8     4227.12     4406.12    255.76 o 
  -1  10   8      528.35      558.53     79.04 o 
   0  10   8     2299.05     2195.15    158.45 o 
   1  10   8      222.99      176.71     55.07 o 
  -5  11   8     1376.41     1827.17    153.94 o 
  -4  11   8     6664.23     6334.25    350.09 o 
  -3  11   8     1499.47     1598.97    139.55 o 
  -2  11   8     2550.52     2744.22    189.72 o 
  -1  11   8       31.34       34.96     27.14 o 
  -4 -11   9     1216.97     1328.08    105.81 o 
  -3 -11   9       98.42       54.75     37.39 o 
  -2 -11   9     1511.92     1735.44    130.14 o 
  -6 -10   9      401.73      335.74     55.94 o 
  -5 -10   9     1345.34     1336.06    127.61 o 
  -4 -10   9       95.96      148.48     34.04 o 
  -3 -10   9       15.08       14.78     14.34 o 
  -2 -10   9     3876.62     4106.64    130.75 o 
  -1 -10   9      140.05      111.38     50.29 o 
   0 -10   9     5868.41     5829.32    278.96 o 
   1 -10   9       81.64       51.07     40.36 o 
  -7  -9   9     2617.02     2965.94    156.21 o 
  -6  -9   9     4301.90     4361.83    113.93 o 
  -5  -9   9     2505.78     2554.93     79.31 o 
  -4  -9   9       41.07       31.08     14.64 o 
  -3  -9   9      307.51      294.80     33.88 o 
  -2  -9   9      808.42      892.94     54.96 o 
  -1  -9   9     2048.96     2160.14     86.85 o 
   0  -9   9     1203.94     1179.48     63.35 o 
   1  -9   9     2678.56     2712.89    168.24 o 
   2  -9   9      972.17      788.69     93.10 o 
  -8  -8   9       67.89      121.54     27.72 o 
  -7  -8   9      168.96      216.43     23.90 o 
  -6  -8   9     3344.01     3336.06     93.03 o 
  -5  -8   9      858.41      894.91     42.43 o 
  -4  -8   9     8697.78     8752.77    189.85 o 
  -3  -8   9      611.59      579.87     59.25 o 
  -2  -8   9      333.65      362.52     44.82 o 
  -1  -8   9      192.99      188.41     28.73 o 
   0  -8   9      404.86      383.03     38.54 o 
   1  -8   9     1710.34     1654.65     75.34 o 
   2  -8   9      486.17      673.98     84.75 o 
   3  -8   9     1749.36     1847.95    134.88 o 
  -9  -7   9        1.78        7.74     23.85 o 
  -8  -7   9      450.98      435.33     31.10 o 
  -7  -7   9     1533.70     1512.96     65.24 o 
  -6  -7   9     1379.24     1429.07     52.79 o 
  -5  -7   9      302.77      276.03     25.61 o 
  -4  -7   9      645.74      661.74     44.06 o 
  -3  -7   9      474.97      492.44     32.62 o 
  -2  -7   9       40.89      122.49     28.33 o 
  -1  -7   9      847.50      780.07     48.80 o 
   0  -7   9      577.64      667.75     70.00 o 
   1  -7   9     3180.74     3234.58    183.39 o 
   2  -7   9      150.47      185.35     28.19 o 
   3  -7   9     2967.57     3123.86    176.62 o 
  -8  -6   9     1137.59     1151.18     53.25 o 
  -7  -6   9      196.50      224.98     23.45 o 
  -6  -6   9     2692.94     2736.34     87.62 o 
  -5  -6   9     1056.75     1073.22     43.82 o 
  -4  -6   9     4091.94     4178.67    103.81 o 
  -3  -6   9    11031.60    10776.94    222.30 o 
  -2  -6   9     2659.69     2560.53     77.60 o 
  -1  -6   9      867.77      783.34     46.19 o 
   0  -6   9      772.91      823.27     48.86 o 
   1  -6   9     2360.89     2354.72     87.97 o 
   2  -6   9      465.23      447.10     38.97 o 
   3  -6   9     1576.71     1470.26     68.26 o 
   4  -6   9     1745.91     1670.94    120.23 o 
  -9  -5   9     3637.64     3518.69    214.74 o 
  -8  -5   9     5338.85     5488.18    189.75 o 
  -7  -5   9     2498.63     2631.72     74.71 o 
  -6  -5   9     3377.09     3293.84     86.48 o 
  -5  -5   9     1911.25     1996.96     61.96 o 
  -4  -5   9     3271.28     3302.64     87.03 o 
  -3  -5   9      670.16      730.04     40.86 o 
  -2  -5   9     1899.19     1777.79     59.66 o 
  -1  -5   9    10410.80     9382.87    226.97 o 
   0  -5   9      729.60      758.45     45.68 o 
   1  -5   9     3174.89     3181.24    132.16 o 
   2  -5   9     1417.82     1629.67     68.77 o 
   3  -5   9     1053.57     1107.90     55.83 o 
   4  -5   9      750.06      763.35     61.78 o 
  -9  -4   9      482.20      527.35     73.32 o 
  -8  -4   9      129.77      152.39     27.91 o 
  -7  -4   9     8976.69     9271.20    285.73 o 
  -6  -4   9     2582.87     2625.09    115.83 o 
  -5  -4   9     4138.00     4152.47    100.40 o 
  -4  -4   9      117.81      105.62     16.66 o 
  -3  -4   9     8625.48     8308.62    175.27 o 
  -2  -4   9     4323.47     4117.20    101.80 o 
  -1  -4   9     2554.67     2390.88     71.19 o 
   0  -4   9     8366.33     7887.88    193.48 o 
   1  -4   9     1505.18     1470.93     62.00 o 
   2  -4   9     2689.10     2690.13     91.32 o 
   3  -4   9      185.43      186.76     36.33 o 
   4  -4   9     2280.25     2321.85    100.76 o 
   5  -4   9     1503.68     1582.33    112.90 o 
 -10  -3   9     3140.75     3269.74    201.71 o 
  -9  -3   9      242.12      185.95     49.44 o 
  -8  -3   9     2387.53     2535.74    167.61 o 
  -7  -3   9     1018.55     1059.44     93.28 o 
  -6  -3   9      330.33      319.48     34.35 o 
  -5  -3   9     8610.13     8622.74    263.98 o 
  -4  -3   9      338.41      326.65     23.63 o 
  -3  -3   9     4166.72     4110.87    100.03 o 
  -2  -3   9      279.28      296.81     23.75 o 
  -1  -3   9     1974.48     1877.57     59.95 o 
   0  -3   9     5690.45     5662.93    146.21 o 
   1  -3   9     1001.01     1027.36     49.34 o 
   2  -3   9     1340.04     1255.55     55.76 o 
   3  -3   9     1040.00      967.42     65.54 o 
   4  -3   9     1009.81      974.67     65.80 o 
 -10  -2   9     1226.20     1173.96    104.49 o 
  -9  -2   9     2501.72     2568.20    171.06 o 
  -8  -2   9      552.90      643.96     80.93 o 
  -7  -2   9      481.62      568.40     75.99 o 
  -6  -2   9      728.85      817.51     52.01 o 
  -5  -2   9     1168.48     1212.03    102.41 o 
  -4  -2   9     2664.11     2833.05    157.44 o 
  -3  -2   9      567.95      585.95     29.22 o 
  -2  -2   9     1389.13     1252.73     44.59 o 
  -1  -2   9     4383.15     4406.86    104.18 o 
   0  -2   9      704.60      706.69     34.62 o 
   1  -2   9     2485.71     2455.96     84.08 o 
   2  -2   9     5290.81     4938.21    136.29 o 
   3  -2   9      455.77      473.15     44.77 o 
   4  -2   9      647.18      684.80     56.80 o 
   5  -2   9      987.99     1038.04     91.38 o 
 -10  -1   9      218.92      246.41     54.13 o 
  -9  -1   9     3905.14     4107.45    232.56 o 
  -8  -1   9     2186.32     2263.20    157.92 o 
  -7  -1   9      862.00      931.99     95.06 o 
  -6  -1   9     5696.09     5831.19    307.91 o 
  -5  -1   9     2483.74     2474.41    170.87 o 
  -4  -1   9     7648.64     7612.60    236.35 o 
  -3  -1   9     6814.07     6815.56    216.26 o 
  -2  -1   9    12051.44    11442.92    269.20 o 
  -1  -1   9     3062.43     3053.81     78.03 o 
   0  -1   9      614.00      659.84     31.84 o 
   1  -1   9     2628.69     2644.03     80.98 o 
   2  -1   9     2466.53     2159.62     96.51 o 
   3  -1   9     1097.96     1161.25     73.55 o 
   4  -1   9     2982.50     2756.63    120.60 o 
   5  -1   9     3233.97     3148.18    135.28 o 
 -11   0   9      464.46      467.84     69.17 o 
 -10   0   9     4150.44     4677.75    255.14 o 
  -9   0   9     2745.78     2934.24    186.12 o 
  -8   0   9     7272.64     7703.12    375.13 o 
  -7   0   9     1302.39     1176.71    107.82 o 
  -6   0   9      110.47       99.41     39.11 o 
  -5   0   9     5104.05     5179.71    283.29 o 
  -4   0   9     7355.92     7383.38    363.93 o 
  -3   0   9     8713.89     8299.77    549.19 o 
  -2   0   9      930.76      880.23    128.22 o 
  -1   0   9     3466.61     3438.90     87.69 o 
   0   0   9     2387.86     2436.96     66.37 o 
   1   0   9       21.58       26.98     14.97 o 
   2   0   9      610.30      650.30     47.25 o 
   3   0   9     5164.83     5197.91    180.80 o 
   4   0   9      106.56      141.84     30.53 o 
   5   0   9      204.85      293.19     45.96 o 
 -11   1   9     2523.32     2751.49    176.82 o 
 -10   1   9      220.47      207.92     52.41 o 
  -9   1   9     3863.57     4031.04    231.84 o 
  -8   1   9     2117.06     2256.78    159.87 o 
  -7   1   9      850.16      940.67     97.25 o 
  -6   1   9     5571.57     5970.73    313.46 o 
  -5   1   9     2515.26     2537.04    173.39 o 
  -4   1   9     7621.24     7601.56    370.65 o 
  -3   1   9     6619.26     6977.79    338.92 o 
  -2   1   9    12131.46    13129.18    523.17 o 
  -1   1   9     2936.08     3027.48    112.24 o 
   0   1   9      607.10      590.31     41.39 o 
   1   1   9     2436.61     2517.49     84.32 o 
   2   1   9     2458.73     2422.49    113.62 o 
   3   1   9     1114.94     1084.29     65.14 o 
   4   1   9     2962.31     2902.46    123.44 o 
   5   1   9     3277.42     3186.18    137.72 o 
 -10   2   9     1160.99     1133.53    105.34 o 
  -9   2   9     2572.87     2662.15    175.47 o 
  -8   2   9      580.12      620.51     82.73 o 
  -7   2   9      532.08      393.52     70.91 o 
  -6   2   9      736.78      880.18     97.71 o 
  -5   2   9     1186.81     1323.34    115.03 o 
  -4   2   9     2555.71     2863.94    183.31 o 
  -3   2   9      543.57      571.88     74.21 o 
  -2   2   9     1416.66     1611.73    116.41 o 
  -1   2   9     4289.81     4155.22    230.15 o 
   0   2   9      744.03      725.89     76.65 o 
   1   2   9     2505.60     2539.13     83.17 o 
   2   2   9     5416.15     5433.20    147.43 o 
   3   2   9      435.13      370.12     41.04 o 
   4   2   9      667.95      776.16     59.93 o 
   5   2   9      962.42      986.35     71.35 o 
 -10   3   9     3144.06     3371.98    202.73 o 
  -9   3   9      286.90      320.68     61.18 o 
  -8   3   9     2362.46     2417.01    170.27 o 
  -7   3   9     1006.91     1230.80    113.49 o 
  -6   3   9      316.55      371.96     65.96 o 
  -5   3   9     8622.96     8569.16    410.52 o 
  -4   3   9      295.27      290.35     57.12 o 
  -3   3   9     4105.61     4555.17    238.34 o 
  -2   3   9      272.66      396.98     60.63 o 
  -1   3   9     2025.93     1942.58    136.05 o 
   0   3   9     5787.50     5692.61    286.17 o 
   1   3   9      896.66      896.89     89.51 o 
   2   3   9     1301.01     1144.01    103.50 o 
   3   3   9     1012.61     1019.70     64.30 o 
   4   3   9     1016.90     1023.92     67.84 o 
   5   3   9      185.54      196.12     37.13 o 
  -9   4   9      473.65      522.72     78.02 o 
  -8   4   9      141.33      194.92     55.93 o 
  -7   4   9     9074.89     9620.06    448.36 o 
  -6   4   9     2634.36     2627.90    177.84 o 
  -5   4   9     4246.35     4394.63    242.86 o 
  -4   4   9      127.74      168.41     47.56 o 
  -3   4   9     8326.52     8388.83    393.11 o 
  -2   4   9     4479.34     3996.07    227.01 o 
  -1   4   9     2447.17     2429.36    159.69 o 
   0   4   9     8583.12     7819.62    372.51 o 
   1   4   9     1559.31     1447.94    118.13 o 
   2   4   9     2813.72     2819.83    176.27 o 
   3   4   9      203.98      278.40     60.55 o 
   4   4   9     2228.65     2302.39    165.41 o 
   5   4   9     1517.07     1481.21    134.06 o 
  -9   5   9     3640.72     3768.49    223.93 o 
  -8   5   9     5449.50     5628.97    302.68 o 
  -7   5   9     2499.90     2910.76    187.96 o 
  -6   5   9     3359.00     3479.18    211.80 o 
  -5   5   9     1994.58     2049.41    150.53 o 
  -4   5   9     3290.80     3333.24    202.32 o 
  -3   5   9      587.51      568.28     78.90 o 
  -2   5   9     1858.42     1847.13    136.31 o 
  -1   5   9    10436.89    10108.36    446.15 o 
   0   5   9      737.59      692.24     84.08 o 
   1   5   9     3144.53     3070.72    192.08 o 
   2   5   9     1378.79     1444.14    123.09 o 
   3   5   9     1035.33     1082.42    105.56 o 
  -8   6   9     1129.04     1230.88    117.79 o 
  -7   6   9      199.14      239.84     59.92 o 
  -6   6   9     2733.69     2700.69    183.40 o 
  -5   6   9     1057.84      920.86     97.75 o 
  -4   6   9     4119.45     3785.81    231.02 o 
  -3   6   9    10926.50    10845.22    492.60 o 
  -2   6   9     2699.18     3015.01    183.82 o 
  -1   6   9      824.34      949.61     95.99 o 
   0   6   9      798.15      906.49     93.72 o 
   1   6   9     2394.63     2542.98    168.23 o 
   2   6   9      488.93      443.31     70.74 o 
   3   6   9     1619.67     1809.61    135.58 o 
  -8   7   9      430.31      527.77     82.32 o 
  -7   7   9     1567.64     1462.49    131.03 o 
  -6   7   9     1330.52     1402.88    124.96 o 
  -5   7   9      270.34      243.07     58.05 o 
  -4   7   9      638.00      685.45     87.90 o 
  -3   7   9      454.24      424.38     70.51 o 
  -2   7   9       32.32        8.37     26.90 o 
  -1   7   9      787.45      812.74     95.28 o 
   0   7   9      575.40      570.80     81.40 o 
   1   7   9     3202.27     3150.15    197.78 o 
   2   7   9      142.63      173.80     53.66 o 
   3   7   9     2969.96     3130.62    198.29 o 
  -7   8   9      173.06      227.00     61.56 o 
  -6   8   9     3286.92     3806.09    226.92 o 
  -5   8   9      913.57      804.69     98.82 o 
  -4   8   9     8649.72     8548.82    423.15 o 
  -3   8   9      645.63      539.23     81.56 o 
  -2   8   9      348.97      367.81     69.24 o 
  -1   8   9      178.72      168.80     55.69 o 
   0   8   9      396.40      482.85     76.37 o 
   1   8   9     1708.31     1836.36    142.18 o 
   2   8   9      473.35      526.55     80.21 o 
  -7   9   9     2640.55     2927.42    204.63 o 
  -6   9   9     4333.89     4734.70    270.12 o 
  -5   9   9     2463.93     2577.92    186.65 o 
  -4   9   9       35.14       49.11     38.56 o 
  -3   9   9      311.74      304.10     67.52 o 
  -2   9   9      793.55      798.99     99.42 o 
  -1   9   9     2112.13     2069.49    160.30 o 
   0   9   9     1207.01     1236.15    117.33 o 
  -6  10   9      399.95      452.08     78.32 o 
  -5  10   9     1341.99     1391.01    131.76 o 
  -4  10   9      106.56      177.00     55.77 o 
  -3  10   9       13.91        6.49     27.76 o 
  -2  10   9     3901.16     3845.06    244.43 o 
  -4 -10  10      544.48      502.16     73.48 o 
  -3 -10  10      221.63      268.23     58.82 o 
  -2 -10  10     2005.27     2069.43    142.99 o 
  -6  -9  10     1525.11     1509.82    109.53 o 
  -5  -9  10      503.56      476.78     43.77 o 
  -4  -9  10      374.75      373.43     36.89 o 
  -3  -9  10      799.71      763.00     63.67 o 
  -2  -9  10     1328.04     1397.24    253.57 o 
  -1  -9  10     2186.76     2019.52    138.80 o 
   0  -9  10      595.11      677.19     86.95 o 
  -7  -8  10       75.81       83.48     24.79 o 
  -6  -8  10     2659.96     2691.75     93.46 o 
  -5  -8  10     1667.19     1724.05     71.68 o 
  -4  -8  10     3857.41     4021.97    110.60 o 
  -3  -8  10      402.87      414.17     38.76 o 
  -2  -8  10      645.47      697.91     48.75 o 
  -1  -8  10     1599.64     1629.16     73.48 o 
   0  -8  10     1217.85     1296.96    111.13 o 
   1  -8  10     1009.65     1052.93    101.32 o 
  -8  -7  10      154.94      173.39     28.99 o 
  -7  -7  10     4056.51     4260.19    126.18 o 
  -6  -7  10     1094.66     1115.04     55.44 o 
  -5  -7  10       25.52       83.81     39.56 o 
  -4  -7  10      941.20      932.21     45.42 o 
  -3  -7  10     3769.27     3940.42    120.83 o 
  -2  -7  10     1513.29     1388.91     85.13 o 
  -1  -7  10      302.39      278.65     33.81 o 
   0  -7  10     2806.27     2600.12     95.28 o 
   1  -7  10      820.69      877.41     53.78 o 
   2  -7  10      164.28      173.57     50.37 o 
  -9  -6  10     1551.44     1693.98    116.67 o 
  -8  -6  10     3333.92     3405.24    183.22 o 
  -7  -6  10     1146.14     1301.95     59.14 o 
  -6  -6  10     2831.00     2780.35     82.74 o 
  -5  -6  10     1505.45     1498.69     56.37 o 
  -4  -6  10      679.06      672.96     38.90 o 
  -3  -6  10     1755.54     1681.66     69.96 o 
  -2  -6  10      444.26      465.79     37.60 o 
  -1  -6  10     1739.01     1759.16     72.20 o 
   0  -6  10      677.52      655.33     46.66 o 
   1  -6  10     2363.84     2443.01     90.28 o 
   2  -6  10      301.48      317.16     34.36 o 
   3  -6  10      555.31      533.40     72.54 o 
  -8  -5  10     1278.16     1422.67     80.02 o 
  -7  -5  10     1122.91     1063.41     67.44 o 
  -6  -5  10      140.24      143.43     22.84 o 
  -5  -5  10      309.15      364.59     54.42 o 
  -4  -5  10     1670.77     1630.75     57.79 o 
  -3  -5  10     1514.46     1489.30     55.78 o 
  -2  -5  10      434.14      443.72     35.46 o 
  -1  -5  10     4980.12     4794.44    135.04 o 
   0  -5  10      219.62      231.07     28.71 o 
   1  -5  10     1127.18     1141.18     55.93 o 
   2  -5  10      717.68      750.09     48.36 o 
   3  -5  10     1262.85     1272.04     99.87 o 
  -8  -4  10      586.48      578.29     88.67 o 
  -7  -4  10     2750.70     2701.45    115.83 o 
  -6  -4  10      800.20      796.38     56.56 o 
  -5  -4  10     3370.85     3305.06    136.71 o 
  -4  -4  10      510.88      470.06     30.88 o 
  -3  -4  10     6213.94     5740.98    134.05 o 
  -2  -4  10     2947.20     2664.99     77.77 o 
  -1  -4  10     1684.51     1742.30     66.79 o 
   0  -4  10     5422.97     5386.71    144.64 o 
   1  -4  10     1968.69     2031.36     75.20 o 
   2  -4  10     1998.03     2028.61    102.17 o 
   3  -4  10      103.14      100.48     24.17 o 
  -9  -3  10     1105.42     1196.18    113.71 o 
  -8  -3  10      750.64      862.75    102.94 o 
  -7  -3  10      397.93      396.63     74.41 o 
  -6  -3  10     4901.25     4599.06    272.51 o 
  -5  -3  10     6591.36     6519.34    219.17 o 
  -4  -3  10     5536.39     5520.74    193.60 o 
  -3  -3  10     5588.83     5293.40    124.59 o 
  -2  -3  10      268.25      239.34     22.88 o 
  -1  -3  10      882.14      866.56     39.73 o 
   0  -3  10      212.61      225.32     33.32 o 
   1  -3  10      828.06      898.04     47.17 o 
   2  -3  10      638.59      682.13     43.21 o 
   3  -3  10     2607.30     2734.84     97.10 o 
   4  -3  10      378.90      467.17     64.94 o 
  -9  -2  10     1904.28     1893.47    148.72 o 
  -8  -2  10     1368.64     1416.95    127.94 o 
  -7  -2  10     1225.89     1200.79    118.84 o 
  -6  -2  10     1987.97     2016.27    158.90 o 
  -5  -2  10     6048.02     6008.53    329.97 o 
  -4  -2  10     5294.61     5246.84    223.17 o 
  -3  -2  10     1751.64     1753.90     84.40 o 
  -2  -2  10     1282.48     1338.97     83.06 o 
  -1  -2  10      918.98     1017.36     56.53 o 
   0  -2  10      487.17      474.00     33.75 o 
   1  -2  10      956.31      919.69     63.13 o 
   2  -2  10     4084.44     3922.59    114.30 o 
   3  -2  10      248.05      265.67     29.60 o 
   4  -2  10     1707.02     1878.17    106.86 o 
  -9  -1  10     3841.65     4272.14    254.11 o 
  -8  -1  10     2235.26     2346.18    169.99 o 
  -7  -1  10     3594.00     3818.72    236.53 o 
  -6  -1  10     3583.24     3864.60    237.51 o 
  -5  -1  10     2677.19     2668.10    187.99 o 
  -4  -1  10     2121.07     2053.21    161.32 o 
  -3  -1  10      984.20     1101.63    108.64 o 
  -2  -1  10     8653.61     8694.69    557.03 o 
  -1  -1  10     1624.19     1724.97    112.95 o 
   0  -1  10     2338.54     2417.25     69.07 o 
   1  -1  10     1605.11     1574.75     76.82 o 
   2  -1  10     2901.05     2633.10    111.51 o 
   3  -1  10     1560.56     1495.67    149.95 o 
   4  -1  10      291.55      341.06     40.60 o 
 -10   0  10       51.61       28.15     26.04 o 
  -9   0  10      171.75      155.19     50.77 o 
  -8   0  10      290.37      366.06     71.27 o 
  -7   0  10      548.94      605.61     86.09 o 
  -6   0  10       63.90      119.97     50.76 o 
  -5   0  10     4182.35     4139.48    250.13 o 
  -4   0  10     1717.09     1835.83    145.46 o 
  -3   0  10     1459.17     1595.34    129.88 o 
  -2   0  10      364.80      409.16     65.26 o 
  -1   0  10      114.61      170.51     45.76 o 
   0   0  10     6115.16     6802.74    215.01 o 
   1   0  10     1320.71     1266.80     53.17 o 
   2   0  10      397.18      370.47     38.73 o 
   3   0  10     2393.06     2364.83    105.62 o 
   4   0  10      455.86      508.28     48.69 o 
 -10   1  10      115.33       85.49     39.73 o 
  -9   1  10     3893.94     4376.58    257.98 o 
  -8   1  10     2224.15     2227.62    169.36 o 
  -7   1  10     3680.40     3754.64    236.24 o 
  -6   1  10     3450.58     3546.51    230.55 o 
  -5   1  10     2744.37     2684.55    185.49 o 
  -4   1  10     2062.31     2289.01    160.99 o 
  -3   1  10     1005.64     1197.93    108.01 o 
  -2   1  10     8750.93     9808.34    422.99 o 
  -1   1  10     1626.53     1701.96    126.69 o 
   0   1  10     2367.66     2466.31    156.10 o 
   1   1  10     1582.34     1478.14     74.15 o 
   2   1  10     2946.80     2874.50    113.16 o 
   3   1  10     1592.33     1665.26    192.71 o 
   4   1  10      271.55      298.21     40.21 o 
 -10   2  10      176.74      229.03     56.08 o 
  -9   2  10     1972.34     2045.35    158.69 o 
  -8   2  10     1398.51     1480.08    133.43 o 
  -7   2  10     1202.08     1243.21    123.07 o 
  -6   2  10     2068.96     2003.57    157.04 o 
  -5   2  10     6017.78     6416.34    328.53 o 
  -4   2  10     5557.92     6332.30    304.93 o 
  -3   2  10     1742.20     1712.59    132.60 o 
  -2   2  10     1366.08     1561.03    119.43 o 
  -1   2  10      901.88      995.64     93.50 o 
   0   2  10      428.14      485.87     66.12 o 
   1   2  10      986.38      950.41     91.94 o 
   4   2  10     1716.72     1811.26     95.21 o 
 -10   3  10     4139.32     4706.34    270.95 o 
  -9   3  10     1135.58     1223.33    120.45 o 
  -8   3  10      752.61     1043.11    109.28 o 
  -7   3  10      383.87      391.62     74.33 o 
  -6   3  10     4908.37     5074.43    277.95 o 
  -5   3  10     6520.03     6839.71    342.78 o 
  -4   3  10     5568.43     6109.67    304.18 o 
  -3   3  10     5612.13     5625.79    285.29 o 
  -2   3  10      310.75      317.18     57.74 o 
  -1   3  10      870.85      742.80     85.74 o 
   0   3  10      193.21      421.40     64.46 o 
   1   3  10      890.88     1042.66     97.56 o 
   2   3  10      641.65      690.04     85.86 o 
  -9   4  10      371.60      363.97     72.14 o 
  -8   4  10      531.99      771.78    100.01 o 
  -7   4  10     2769.77     2767.60    190.37 o 
  -6   4  10      792.79      829.58     97.86 o 
  -5   4  10     3366.11     3566.04    214.15 o 
  -4   4  10      555.46      574.09     77.95 o 
  -3   4  10     5999.34     5917.93    300.47 o 
  -2   4  10     2982.64     2791.70    177.21 o 
  -1   4  10     1562.08     1656.85    131.21 o 
   0   4  10     5478.94     5173.06    279.01 o 
   1   4  10     1933.28     1868.58    145.14 o 
   2   4  10     1988.28     1866.10    147.02 o 
  -9   5  10       23.47       26.98     29.41 o 
  -8   5  10     1252.69     1447.48    134.89 o 
  -7   5  10     1082.24     1102.55    113.25 o 
  -6   5  10      136.62      214.79     57.57 o 
  -5   5  10      288.37      290.25     59.46 o 
  -4   5  10     1615.59     1598.30    130.12 o 
  -3   5  10     1499.09     1483.62    124.22 o 
  -2   5  10      447.20      477.19     72.78 o 
  -1   5  10     4924.32     4840.27    264.38 o 
   0   5  10      223.39      200.18     54.29 o 
   1   5  10     1119.93      970.25    102.37 o 
   2   5  10      710.68      811.72     99.10 o 
  -9   6  10     1554.96     1592.44    143.54 o 
  -8   6  10     3386.71     3558.47    228.01 o 
  -7   6  10     1118.79     1288.10    123.66 o 
  -6   6  10     2900.16     3463.04    207.82 o 
  -5   6  10     1445.68     1402.17    124.83 o 
  -4   6  10      691.33      773.48     90.73 o 
  -3   6  10     1765.18     1792.97    139.78 o 
  -2   6  10      454.29      482.74     73.95 o 
  -1   6  10     1838.19     1815.58    144.18 o 
   0   6  10      679.48      706.20     91.27 o 
   1   6  10     2410.76     2435.48    175.73 o 
   2   6  10      289.25      326.70     70.41 o 
   3   6  10      539.92      606.01     92.73 o 
  -8   7  10      168.30      159.57     49.75 o 
  -7   7  10     4118.32     4545.07    263.37 o 
  -6   7  10     1022.80     1178.47    114.33 o 
  -5   7  10       28.10       15.25     32.14 o 
  -4   7  10      943.23     1048.33    104.85 o 
  -3   7  10     3784.81     3838.20    234.57 o 
  -2   7  10     1535.31     1535.05    132.44 o 
  -1   7  10      301.56      373.41     71.35 o 
   0   7  10     2791.73     2790.54    189.64 o 
   1   7  10      809.66      836.47    104.35 o 
  -7   8  10       74.73       56.39     40.36 o 
  -6   8  10     2605.81     2578.87    186.27 o 
  -5   8  10     1635.39     1600.07    137.62 o 
  -4   8  10     3866.35     4158.09    247.83 o 
  -3   8  10      425.15      388.34     70.81 o 
  -2   8  10      628.92      544.27     85.94 o 
  -1   8  10     1625.49     1561.50    140.36 o 
   0   8  10     1192.32     1207.66    123.28 o 
  -5   9  10      494.17      505.11     80.76 o 
  -4   9  10      353.46      344.48     68.77 o 
  -5  -8  11     1551.88     1622.85     92.65 o 
  -3  -8  11      805.98      842.15     69.10 o 
  -2  -8  11      129.96      115.75     32.58 o 
  -1  -8  11     1702.83     1616.49    122.57 o 
  -7  -7  11     1334.51     1313.94    102.93 o 
  -6  -7  11      226.85      236.00     30.45 o 
  -5  -7  11      605.49      611.47     40.05 o 
  -4  -7  11     2296.78     2307.87     77.93 o 
  -3  -7  11     5598.48     5589.75    163.27 o 
  -2  -7  11     2935.64     2988.54    103.58 o 
  -1  -7  11      712.11      792.86     50.71 o 
   0  -7  11      860.60      750.30     84.00 o 
  -7  -6  11      887.51      916.86     85.57 o 
  -6  -6  11      205.49      170.63     58.24 o 
  -5  -6  11      914.04      913.06     53.40 o 
  -4  -6  11      340.66      326.13     31.11 o 
  -3  -6  11      822.55      851.64     51.29 o 
  -2  -6  11      227.62      271.58     32.11 o 
  -1  -6  11     2219.15     2219.00     84.65 o 
   0  -6  11      817.23      870.37     51.23 o 
   1  -6  11      258.10      259.33     53.98 o 
  -7  -5  11     2080.46     1995.30    172.98 o 
  -6  -5  11      307.57      293.23     79.37 o 
  -5  -5  11     1703.45     1828.80    161.47 o 
  -4  -5  11        7.01        0.00     14.35 o 
  -3  -5  11      547.37      529.70     36.30 o 
  -2  -5  11      441.51      417.50     35.75 o 
  -1  -5  11      745.05      737.39     47.09 o 
   0  -5  11       10.68       50.69     19.51 o 
   1  -5  11      516.98      501.71     47.59 o 
   2  -5  11       18.28        0.00     25.81 o 
  -7  -4  11     4331.48     4934.07    296.03 o 
  -6  -4  11      417.86      545.62     92.80 o 
  -5  -4  11     1159.81     1161.17     73.35 o 
  -4  -4  11       61.45       62.27     22.18 o 
  -3  -4  11      289.02      261.27     29.70 o 
  -2  -4  11     1159.00     1226.34     55.12 o 
  -1  -4  11      787.89      804.34     45.86 o 
   0  -4  11     6036.91     5949.18    158.33 o 
   1  -4  11      572.11      585.07     41.32 o 
   2  -4  11     1779.88     1849.92     73.84 o 
  -8  -3  11      397.05      438.32     85.05 o 
  -7  -3  11      496.76      648.50     99.70 o 
  -6  -3  11     5579.24     5340.78    317.25 o 
  -5  -3  11     3414.79     3449.12    233.61 o 
  -4  -3  11     3599.80     3158.60    214.74 o 
  -3  -3  11     1791.71     1988.05    103.41 o 
  -2  -3  11      722.73      687.27     53.57 o 
  -1  -3  11      493.18      519.77     36.30 o 
   0  -3  11      115.64      154.13     23.76 o 
   1  -3  11     3715.92     3691.69    167.98 o 
   2  -3  11      187.22      204.70     27.16 o 
  -8  -2  11      381.65      448.09     82.08 o 
  -7  -2  11     2249.70     2378.08    184.26 o 
  -6  -2  11      747.46      729.76    105.37 o 
  -5  -2  11     6327.91     6162.72    354.98 o 
  -4  -2  11     4521.33     4737.07    283.99 o 
  -3  -2  11     1615.20     1981.57    153.24 o 
  -2  -2  11     4704.86     5124.36    457.57 o 
  -1  -2  11     1415.67     1417.35     97.71 o 
   0  -2  11     2394.10     2350.59     78.70 o 
   1  -2  11      203.50      197.21     26.18 o 
   2  -2  11     3149.44     3127.72     99.29 o 
   3  -2  11      947.57      834.51     60.06 o 
  -8  -1  11     3654.26     3994.70    251.22 o 
  -7  -1  11     2300.87     2632.47    196.90 o 
  -6  -1  11     1714.31     1572.36    150.20 o 
  -5  -1  11       73.11      131.86     54.59 o 
  -4  -1  11      151.66      159.41     54.75 o 
  -3  -1  11       73.55       83.92     42.47 o 
  -2  -1  11     2891.98     3227.37    202.92 o 
  -1  -1  11     2295.20     2709.60    171.82 o 
   0  -1  11      879.12      884.53     73.68 o 
   1  -1  11     3215.41     3235.51    115.19 o 
   2  -1  11     1130.66     1124.78     52.37 o 
   3  -1  11      375.25      367.54     33.00 o 
  -8   0  11      150.68      148.46     51.31 o 
  -7   0  11      190.90      257.20     66.72 o 
  -6   0  11     5694.77     5913.73    332.57 o 
  -5   0  11      300.90      367.79     76.05 o 
  -4   0  11       18.40        2.66     24.24 o 
  -3   0  11      699.57      787.29     91.98 o 
  -2   0  11       35.16        0.00     23.62 o 
  -1   0  11      923.12      982.26     95.92 o 
   2   0  11        2.80        4.14     21.58 o 
   3   0  11       14.28       42.18     62.02 o 
  -8   1  11     3715.69     3738.44    246.83 o 
  -7   1  11     2279.87     2481.70    189.52 o 
  -6   1  11     1718.32     1809.03    155.37 o 
  -5   1  11       83.62      105.98     45.21 o 
  -4   1  11      106.14      161.20     52.01 o 
  -3   1  11       86.45      129.44     45.05 o 
  -2   1  11     2962.45     3411.94    202.62 o 
  -1   1  11     2349.50     2487.60    164.77 o 
   0   1  11      902.79      957.22     92.79 o 
  -8   2  11      423.47      496.47     84.66 o 
  -7   2  11     2197.60     2125.12    174.68 o 
  -6   2  11      815.89      933.08    109.06 o 
  -5   2  11     6313.09     7218.06    355.61 o 
  -4   2  11     4598.65     5104.34    275.99 o 
  -3   2  11     1621.75     1576.65    130.20 o 
  -2   2  11     4790.98     5021.95    268.57 o 
  -1   2  11     1418.67     1578.77    123.18 o 
   0   2  11     2304.92     2437.29    159.80 o 
  -8   3  11      390.61      355.53     75.35 o 
  -7   3  11      475.63      568.43     90.77 o 
  -6   3  11     5515.14     5946.95    316.28 o 
  -5   3  11     3352.60     3699.14    225.73 o 
  -3   3  11     1791.16     1838.45    141.20 o 
  -2   3  11      766.07      762.36     87.60 o 
  -1   3  11      534.96      649.41     78.50 o 
   0   3  11      122.17       89.71     41.06 o 
   1   3  11     3711.60     3757.99    220.98 o 
  -8   4  11     1249.18     1360.39    132.37 o 
  -7   4  11     4256.12     5009.71    290.18 o 
  -6   4  11      445.10      644.94     90.07 o 
  -5   4  11     1187.73     1241.93    115.85 o 
  -4   4  11       73.23      119.04     47.00 o 
  -3   4  11      267.87      285.63     57.89 o 
  -2   4  11     1162.86     1145.40    108.17 o 
  -1   4  11      800.77      833.93     93.48 o 
   0   4  11     5970.08     5889.20    309.70 o 
   1   4  11      564.61      522.23     79.36 o 
  -7   5  11     2067.34     2244.69    169.21 o 
  -6   5  11      308.79      428.34     74.56 o 
  -5   5  11     1712.34     1752.34    142.66 o 
  -4   5  11        5.26       19.24     33.00 o 
  -3   5  11      536.34      491.00     75.99 o 
  -2   5  11      453.42      523.66     76.69 o 
  -1   5  11      791.62      830.69     96.37 o 
   0   5  11       14.38        6.10     31.05 o 
   1   5  11      544.80      600.94     87.88 o 
   2   5  11       21.41       20.96     37.15 o 
  -7   6  11      867.13      945.73    108.43 o 
  -6   6  11      216.17      305.23     65.71 o 
  -5   6  11      900.27      982.84    100.53 o 
  -4   6  11      352.83      413.73     69.48 o 
  -3   6  11      906.29      945.36    104.06 o 
  -2   6  11      234.30      222.24     58.12 o 
  -1   6  11     2224.28     2226.00    164.70 o 
   0   6  11      806.04      830.43    104.12 o 
  -5   7  11      610.51      487.66     76.86 o 
  -4   7  11     2290.53     2177.26    163.46 o 
  -3   7  11     5563.69     5388.79    303.32 o 
  -2   7  11     3026.03     2885.23    199.25 o 
  -5  -6  12      491.69      514.59     55.25 o 
  -4  -6  12      143.90      113.73     37.15 o 
  -3  -6  12      443.76      418.68     47.89 o 
  -2  -6  12      294.50      313.30     33.77 o 
  -1  -6  12     1701.76     1826.42    122.72 o 
  -5  -5  12     2364.60     2297.86    190.21 o 
  -4  -5  12      756.91      679.85     61.24 o 
  -3  -5  12      789.54      787.13     78.13 o 
  -2  -5  12      296.25      316.67     39.01 o 
  -1  -5  12      334.98      340.73     33.53 o 
   0  -5  12      310.45      286.26     40.55 o 
  -6  -4  12      739.51      745.82    112.72 o 
  -5  -4  12     1667.66     1595.58    154.08 o 
  -4  -4  12     1305.81     1153.97    132.55 o 
  -3  -4  12     1046.98     1098.13     73.08 o 
  -1  -4  12      485.82      538.74     73.40 o 
   0  -4  12     3115.26     3196.79    124.74 o 
  -6  -3  12      922.77      897.83    122.22 o 
  -5  -3  12      255.76      380.90     83.71 o 
  -4  -3  12      949.14     1139.68    128.57 o 
  -3  -3  12     1862.31     2068.08    165.34 o 
  -1  -3  12     1959.42     1799.70    119.72 o 
   0  -3  12      391.93      406.27     39.86 o 
   1  -3  12      913.69      950.83     48.73 o 
  -6  -2  12      208.25      212.54     69.07 o 
  -5  -2  12     1232.18     1548.76    147.50 o 
  -4  -2  12     1642.92     1809.45    157.22 o 
  -3  -2  12      657.36      845.81    103.40 o 
  -2  -2  12     5584.49     7315.63    350.42 o 
   1  -2  12       29.98        8.92     22.29 o 
  -7  -1  12     1348.21     1465.10    146.42 o 
  -6  -1  12      607.21      683.81    104.48 o 
  -5  -1  12      345.13      399.80     79.65 o 
  -4  -1  12     1193.88     1454.80    137.62 o 
  -3  -1  12     1016.17     1136.20    117.15 o 
  -2  -1  12      273.33      366.05     67.67 o 
  -7   0  12      802.16      874.04    119.23 o 
  -6   0  12     6849.50     8155.55    427.61 o 
  -5   0  12     1478.18     1814.23    159.38 o 
  -4   0  12      425.94      517.06     84.90 o 
  -3   0  12      177.62      231.85     57.65 o 
  -2   0  12     1371.51     1607.52    130.92 o 
  -1   0  12       78.59       82.98     40.20 o 
  -7   1  12     1312.72     1277.73    131.84 o 
  -6   1  12      658.66      828.42    110.05 o 
  -5   1  12      350.79      460.36     82.93 o 
  -4   1  12     1155.82     1276.07    120.39 o 
  -3   1  12     1083.79     1169.20    111.05 o 
  -2   1  12      288.66      303.86     60.87 o 
  -1   1  12     3035.88     3253.05    199.19 o 
  -6   2  12      213.10      295.92     70.64 o 
  -5   2  12     1187.46     1277.97    123.91 o 
  -4   2  12     1645.30     1889.32    148.29 o 
  -3   2  12      670.06      611.63     83.91 o 
  -2   2  12     5563.86     5751.49    318.35 o 
  -1   2  12      511.53      493.32     73.48 o 
   0   2  12     1494.08     1434.95    120.66 o 
  -6   3  12      941.73     1113.72    112.67 o 
  -5   3  12      276.03      313.79     68.45 o 
  -4   3  12      971.43     1149.50    111.74 o 
  -3   3  12     1887.08     1767.73    141.35 o 
  -2   3  12      142.26      188.74     52.25 o 
  -1   3  12     1953.66     2063.35    148.65 o 
   0   3  12      391.96      420.47     70.97 o 
  -5   4  12     1724.77     1734.74    142.41 o 
  -4   4  12     1256.80     1308.45    118.67 o 
  -3   4  12     1042.93     1268.61    115.98 o 
  -2   4  12     2117.01     2225.88    159.97 o 
  -1   4  12      478.54      444.46     71.52 o 
   0   4  12     3044.35     3006.42    199.31 o 
  -4  -4  13     2424.90     2614.22    203.86 o 
  -4  -3  13      249.14      330.90     79.40 o 
  -4  -2  13     1152.19     1503.36    146.92 o 
  -3  -2  13      456.35      594.21     92.65 o 
  -4  -1  13     1158.79     1528.06    145.20 o 
  -3  -1  13     2051.72     2736.91    189.43 o 
  -4   0  13      111.70      196.32     60.54 o 
  -3   0  13      293.11      323.49     69.31 o 
  -2   0  13     1276.62     1680.85    137.70 o 
  -3   1  13     2088.34     2238.35    169.21 o 
  -2   1  13      975.09     1167.90    110.64 o 
                                                 
